# Supplementary material for: 6,7-Difluoro-1,2,3,4-tetra­hydro­quin­oxa­line-5,8-dicarbonitrile
Source: Acta Crystallogr Sect E Struct Rep Online. 2013 Feb 13;69(Pt 3):o376. doi: 10.1107/S1600536813003206 (PMC3588508; doi:10.1107/S1600536813003206)
Supplement: Supplementary file 1 [file e-69-0o376-sup1.cif]

##############################################################################
#                                                                            #
# This CIF contains the data in a paper accepted for publication in          #
# Acta Crystallographica Section E. It conforms to the requirements of       #
# Notes for Authors for Acta Crystallographica Section E, and has been       #
# peer reviewed under the auspices of the IUCr Commission on Journals.       #
#                                                                            #
# Full details of the Crystallographic Information File format               #
# are given in the paper "The Crystallographic Information File (CIF):       #
# a New Standard Archive File for Crystallography" by S. R. Hall, F. H.      #
# Allen and I. D. Brown [Acta Cryst. (1991), A47, 655-685].                  #
#                                                                            #
# The current version of the core CIF dictionary is obtainable from          #
# ftp://ftp.iucr.org/pub/cif_core.dic.                                       #
#                                                                            #
# Software is freely available for graphical display of the structure(s)     #
# in this CIF. For information consult the CIF software page                 #
# http://www.iucr.org/resources/cif/software.                                #
#                                                                            #
# This file may be used for bona fide research purposes within the           #
# scientific community so long as proper attribution is given to the journal # 
# article from which it was obtained.                                        #
#                                                                            #
##############################################################################
data_I
_audit_creation_method     SHELXL-97
_chemical_name_systematic
;
6,7-Difluoro-1,2,3,4-tetrahydroquinoxaline-5,8-dicarbonitrile
;
_chemical_name_common     ?
_chemical_formula_moiety     ?
_chemical_formula_sum     'C10 H6 F2 N4'
_chemical_formula_iupac     'C10 H6 F2 N4'
_chemical_formula_weight     220.19
_chemical_melting_point     ?
_symmetry_cell_setting     triclinic
_symmetry_space_group_name_H-M     'P -1'
_symmetry_space_group_name_Hall     '-P 1'
loop_
    _symmetry_equiv_pos_as_xyz
    'x, y, z'
    '-x, -y, -z'
_cell_length_a     5.2173(9)
_cell_length_b     8.7011(15)
_cell_length_c     11.1453(19)
_cell_angle_alpha     75.545(2)
_cell_angle_beta     81.854(2)
_cell_angle_gamma     76.427(2)
_cell_volume     474.40(14)
_cell_formula_units_Z     2
_cell_measurement_reflns_used     2503
_cell_measurement_theta_min     2.47
_cell_measurement_theta_max     27.57
_cell_measurement_temperature     293(2)
_exptl_crystal_description     block
_exptl_crystal_colour     colorless
_exptl_crystal_size_max     0.28
_exptl_crystal_size_mid     0.24
_exptl_crystal_size_min     0.16
_exptl_crystal_density_diffrn     1.541
_exptl_crystal_density_meas     ?
_exptl_crystal_density_method     'not measured'
_exptl_crystal_F_000     224
_exptl_absorpt_coefficient_mu     0.127
_exptl_absorpt_correction_type     multi-scan
_exptl_absorpt_process_details
;
(SADABS; Sheldrick, 2003)
;
_exptl_absorpt_correction_T_min     0.964
_exptl_absorpt_correction_T_max     0.980
_exptl_special_details     ?
_diffrn_ambient_temperature     293(2)
_diffrn_radiation_type     MoK\a
_diffrn_radiation_wavelength     0.71073
_diffrn_radiation_source     'fine-focus sealed tube'
_diffrn_radiation_monochromator     graphite
_diffrn_measurement_device_type     'Bruker APEXII CCD'
_diffrn_measurement_method     '\f and \w scans'
_diffrn_detector_area_resol_mean     ?
_diffrn_reflns_number     4155
_diffrn_reflns_av_R_equivalents     0.0257
_diffrn_reflns_av_sigmaI/netI     0.0322
_diffrn_reflns_theta_min     1.89
_diffrn_reflns_theta_max     27.59
_diffrn_reflns_theta_full     27.59
_diffrn_measured_fraction_theta_max     0.975
_diffrn_measured_fraction_theta_full     0.975
_diffrn_reflns_limit_h_min     -6
_diffrn_reflns_limit_h_max     6
_diffrn_reflns_limit_k_min     -11
_diffrn_reflns_limit_k_max     11
_diffrn_reflns_limit_l_min     -14
_diffrn_reflns_limit_l_max     13
_diffrn_standards_number     ?
_diffrn_standards_interval_count     ?
_diffrn_standards_interval_time     ?
_diffrn_standards_decay_%     ?
_refine_special_details
;
Refinement of <i>F</i>^2^ against ALL reflections. The weighted <i>R</i>-factor
<i>wR</i> and goodness of fit <i>S</i> are based on <i>F</i>^2^, conventional
<i>R</i>-factors <i>R</i> are based on <i>F</i>, with <i>F</i> set to zero for
negative <i>F</i>^2^. The threshold expression of <i>F</i>^2^ >
\s(<i>F</i>^2^) is used only for calculating <i>R</i>-factors(gt) <i>etc</i>.
and is not relevant to the choice of reflections for refinement.
<i>R</i>-factors based on <i>F</i>^2^ are statistically about twice as large
as those based on <i>F</i>, and <i>R</i>- factors based on ALL data will be
even larger.
;
_reflns_number_total     2141
_reflns_number_gt     1816
_reflns_threshold_expression     I>2sigma(I)
_refine_ls_structure_factor_coef     Fsqd
_refine_ls_matrix_type     full
_refine_ls_R_factor_all     0.0486
_refine_ls_R_factor_gt     0.0432
_refine_ls_wR_factor_gt     0.1321
_refine_ls_wR_factor_ref     0.1398
_refine_ls_goodness_of_fit_ref     1.057
_refine_ls_restrained_S_all     1.057
_refine_ls_number_reflns     2141
_refine_ls_number_parameters     145
_refine_ls_number_restraints     0
_refine_ls_hydrogen_treatment     constr
_refine_ls_weighting_scheme     calc
_refine_ls_weighting_details
         'calc w=1/[\s^2^(Fo^2^)+(0.0825P)^2^+0.0701P] where P=(Fo^2^+2Fc^2^)/3'
_atom_sites_solution_hydrogens     geom
_atom_sites_solution_primary     direct
_atom_sites_solution_secondary     difmap
_refine_ls_shift/su_max     0.000
_refine_ls_shift/su_mean     0.000
_refine_diff_density_max     0.289
_refine_diff_density_min     -0.227
_refine_ls_extinction_method     none
_refine_ls_extinction_coef     ?
loop_
    _atom_type_symbol
    _atom_type_description
    _atom_type_scat_dispersion_real
    _atom_type_scat_dispersion_imag
    _atom_type_scat_source
    'C' 'C' 0.0033 0.0016
                         'International Tables Vol C Tables 4.2.6.8 and 6.1.1.4'
    'H' 'H' 0.0000 0.0000
                         'International Tables Vol C Tables 4.2.6.8 and 6.1.1.4'
    'F' 'F' 0.0171 0.0103
                         'International Tables Vol C Tables 4.2.6.8 and 6.1.1.4'
    'N' 'N' 0.0061 0.0033
                         'International Tables Vol C Tables 4.2.6.8 and 6.1.1.4'
_computing_data_collection     'APEX2 (Bruker, 2007)'
_computing_cell_refinement     'SAINT (Bruker, 2007)'
_computing_data_reduction     'SAINT (Bruker, 2007)'
_computing_structure_solution     'SHELXTL (Sheldrick, 2008)'
_computing_structure_refinement     'SHELXTL (Sheldrick, 2008)'
_computing_molecular_graphics
                     'SHELXTL (Sheldrick, 2008) and DIAMOND (Brandenburg, 2005)'
_computing_publication_material     'SHELXTL (Sheldrick, 2008)'
loop_
    _atom_site_type_symbol
    _atom_site_label
    _atom_site_fract_x
    _atom_site_fract_y
    _atom_site_fract_z
    _atom_site_U_iso_or_equiv
    _atom_site_adp_type
    _atom_site_calc_flag
    _atom_site_refinement_flags
    _atom_site_occupancy
    _atom_site_symmetry_multiplicity
    _atom_site_disorder_assembly
    _atom_site_disorder_group
    C C1 0.5584(3) 0.24423(15) 0.57193(12) 0.0414(3) Uani d . 1 1 . .
    C C2 -0.1573(3) -0.09578(15) 0.89446(12) 0.0403(3) Uani d . 1 1 . .
    C C3 0.3758(2) 0.16100(14) 0.65684(11) 0.0359(3) Uani d . 1 1 . .
    C C4 0.4178(2) -0.00938(14) 0.67660(11) 0.0382(3) Uani d . 1 1 . .
    C C5 0.2446(3) -0.09029(14) 0.75315(12) 0.0389(3) Uani d . 1 1 . .
    C C6 0.0223(2) -0.00551(14) 0.81451(11) 0.0359(3) Uani d . 1 1 . .
    C C7 -0.0247(2) 0.16328(14) 0.79859(11) 0.0348(3) Uani d . 1 1 . .
    C C8 0.1573(2) 0.24965(14) 0.71567(11) 0.0355(3) Uani d . 1 1 . .
    C C9 -0.2521(3) 0.41626(17) 0.85819(15) 0.0548(4) Uani d . 1 1 . .
    H H9A -0.1510 0.4206 0.9235 0.066 Uiso calc R 1 1 . .
    H H9B -0.4347 0.4681 0.8760 0.066 Uiso calc R 1 1 . .
    C C10 -0.1447(3) 0.50503(16) 0.73570(16) 0.0539(4) Uani d . 1 1 . .
    H H10A -0.2651 0.5195 0.6731 0.065 Uiso calc R 1 1 . .
    H H10B -0.1288 0.6115 0.7421 0.065 Uiso calc R 1 1 . .
    F F1 0.63601(16) -0.08862(10) 0.61981(8) 0.0525(3) Uani d . 1 1 . .
    F F2 0.28294(18) -0.25305(9) 0.77522(9) 0.0548(3) Uani d . 1 1 . .
    N N1 0.6992(3) 0.31503(17) 0.50478(13) 0.0574(4) Uani d . 1 1 . .
    N N2 -0.3029(3) -0.16595(16) 0.95803(12) 0.0560(3) Uani d . 1 1 . .
    N N3 0.1134(2) 0.41386(13) 0.69902(12) 0.0481(3) Uani d . 1 1 . .
    H H3 0.2066 0.4607 0.6368 0.058 Uiso d R 1 1 . .
    N N4 -0.2375(2) 0.24862(13) 0.85611(11) 0.0463(3) Uani d . 1 1 . .
    H H4 -0.3500 0.2005 0.9065 0.056 Uiso d R 1 1 . .
loop_
    _atom_site_aniso_label
    _atom_site_aniso_U_11
    _atom_site_aniso_U_22
    _atom_site_aniso_U_33
    _atom_site_aniso_U_12
    _atom_site_aniso_U_13
    _atom_site_aniso_U_23
    C1 0.0426(7) 0.0361(6) 0.0434(7) -0.0099(5) 0.0025(5) -0.0070(5)
    C2 0.0442(7) 0.0324(6) 0.0425(7) -0.0105(5) -0.0031(5) -0.0029(5)
    C3 0.0368(6) 0.0330(6) 0.0366(6) -0.0104(5) 0.0008(5) -0.0046(5)
    C4 0.0385(6) 0.0328(6) 0.0413(6) -0.0054(5) 0.0013(5) -0.0093(5)
    C5 0.0450(7) 0.0263(5) 0.0438(7) -0.0075(5) -0.0038(5) -0.0050(5)
    C6 0.0384(6) 0.0307(6) 0.0372(6) -0.0106(5) -0.0021(5) -0.0029(5)
    C7 0.0348(6) 0.0307(6) 0.0367(6) -0.0080(4) -0.0009(5) -0.0038(4)
    C8 0.0374(6) 0.0290(6) 0.0389(6) -0.0091(4) -0.0014(5) -0.0043(4)
    C9 0.0552(8) 0.0362(7) 0.0657(9) -0.0042(6) 0.0124(7) -0.0132(6)
    C10 0.0528(8) 0.0307(6) 0.0715(10) -0.0053(5) 0.0069(7) -0.0091(6)
    F1 0.0486(5) 0.0416(4) 0.0609(5) -0.0030(3) 0.0120(4) -0.0149(4)
    F2 0.0620(5) 0.0262(4) 0.0709(6) -0.0087(3) 0.0058(4) -0.0084(4)
    N1 0.0592(8) 0.0508(7) 0.0578(7) -0.0212(6) 0.0136(6) -0.0053(6)
    N2 0.0555(7) 0.0487(7) 0.0587(7) -0.0205(6) 0.0065(6) 0.0002(6)
    N3 0.0470(6) 0.0279(5) 0.0627(7) -0.0106(4) 0.0132(5) -0.0051(5)
    N4 0.0420(6) 0.0344(5) 0.0564(7) -0.0093(4) 0.0126(5) -0.0075(5)
_geom_special_details
;
All e.s.d.'s (except the e.s.d. in the dihedral angle between two l.s. planes)
are estimated using the full covariance matrix. The cell e.s.d.'s are taken
into account individually in the estimation of e.s.d.'s in distances, angles
and torsion angles; correlations between e.s.d.'s in cell parameters are only
used when they are defined by crystal symmetry. An approximate (isotropic)
treatment of cell e.s.d.'s is used for estimating e.s.d.'s involving l.s.
planes.
;
loop_
    _geom_bond_atom_site_label_1
    _geom_bond_atom_site_label_2
    _geom_bond_site_symmetry_2
    _geom_bond_distance
    _geom_bond_publ_flag
    C1 N1 . 1.1425(17) ?
    C1 C3 . 1.4330(17) ?
    C2 N2 . 1.1408(17) ?
    C2 C6 . 1.4310(17) ?
    C3 C8 . 1.3973(17) ?
    C3 C4 . 1.4116(17) ?
    C4 F1 . 1.3481(14) ?
    C4 C5 . 1.3492(18) ?
    C5 F2 . 1.3465(14) ?
    C5 C6 . 1.4081(18) ?
    C6 C7 . 1.4007(16) ?
    C7 N4 . 1.3580(16) ?
    C7 C8 . 1.4354(16) ?
    C8 N3 . 1.3618(16) ?
    C9 N4 . 1.4485(18) ?
    C9 C10 . 1.495(2) ?
    C9 H9A . 0.9700 ?
    C9 H9B . 0.9700 ?
    C10 N3 . 1.4537(18) ?
    C10 H10A . 0.9700 ?
    C10 H10B . 0.9700 ?
    N3 H3 . 0.8600 ?
    N4 H4 . 0.8599 ?
loop_
    _geom_angle_atom_site_label_1
    _geom_angle_atom_site_label_2
    _geom_angle_atom_site_label_3
    _geom_angle_site_symmetry_1
    _geom_angle_site_symmetry_3
    _geom_angle
    _geom_angle_publ_flag
    N1 C1 C3 . . 177.89(14) ?
    N2 C2 C6 . . 179.11(14) ?
    C8 C3 C4 . . 121.41(11) ?
    C8 C3 C1 . . 119.68(11) ?
    C4 C3 C1 . . 118.89(11) ?
    F1 C4 C5 . . 121.20(11) ?
    F1 C4 C3 . . 118.67(11) ?
    C5 C4 C3 . . 120.12(11) ?
    F2 C5 C4 . . 121.21(11) ?
    F2 C5 C6 . . 118.54(11) ?
    C4 C5 C6 . . 120.23(11) ?
    C7 C6 C5 . . 121.40(11) ?
    C7 C6 C2 . . 120.11(11) ?
    C5 C6 C2 . . 118.48(11) ?
    N4 C7 C6 . . 122.84(11) ?
    N4 C7 C8 . . 118.78(11) ?
    C6 C7 C8 . . 118.36(11) ?
    N3 C8 C3 . . 122.59(11) ?
    N3 C8 C7 . . 118.94(11) ?
    C3 C8 C7 . . 118.45(11) ?
    N4 C9 C10 . . 110.40(12) ?
    N4 C9 H9A . . 109.6 ?
    C10 C9 H9A . . 109.6 ?
    N4 C9 H9B . . 109.6 ?
    C10 C9 H9B . . 109.6 ?
    H9A C9 H9B . . 108.1 ?
    N3 C10 C9 . . 109.85(12) ?
    N3 C10 H10A . . 109.7 ?
    C9 C10 H10A . . 109.7 ?
    N3 C10 H10B . . 109.7 ?
    C9 C10 H10B . . 109.7 ?
    H10A C10 H10B . . 108.2 ?
    C8 N3 C10 . . 120.46(11) ?
    C8 N3 H3 . . 114.4 ?
    C10 N3 H3 . . 118.1 ?
    C7 N4 C9 . . 121.10(11) ?
    C7 N4 H4 . . 121.1 ?
    C9 N4 H4 . . 116.3 ?
loop_
    _geom_torsion_atom_site_label_1
    _geom_torsion_atom_site_label_2
    _geom_torsion_atom_site_label_3
    _geom_torsion_atom_site_label_4
    _geom_torsion_site_symmetry_1
    _geom_torsion_site_symmetry_2
    _geom_torsion_site_symmetry_3
    _geom_torsion_site_symmetry_4
    _geom_torsion
    _geom_torsion_publ_flag
    C8 C3 C4 F1 . . . . -178.24(11) ?
    C1 C3 C4 F1 . . . . 3.43(18) ?
    C1 C3 C4 C5 . . . . -177.99(11) ?
    F1 C4 C5 F2 . . . . -0.2(2) ?
    C3 C4 C5 F2 . . . . -178.78(11) ?
    F1 C4 C5 C6 . . . . 178.02(11) ?
    C3 C4 C5 C6 . . . . -0.5(2) ?
    F2 C5 C6 C7 . . . . 178.04(11) ?
    C4 C5 C6 C7 . . . . -0.3(2) ?
    F2 C5 C6 C2 . . . . -1.96(18) ?
    C4 C5 C6 C2 . . . . 179.72(11) ?
    C5 C6 C7 N4 . . . . 179.80(11) ?
    C2 C6 C7 N4 . . . . -0.20(19) ?
    C5 C6 C7 C8 . . . . 1.22(19) ?
    C2 C6 C7 C8 . . . . -178.78(10) ?
    C4 C3 C8 N3 . . . . 179.46(12) ?
    C1 C3 C8 N3 . . . . -2.24(19) ?
    C4 C3 C8 C7 . . . . 0.62(19) ?
    C1 C3 C8 C7 . . . . 178.93(10) ?
    N4 C7 C8 N3 . . . . 1.12(19) ?
    C6 C7 C8 N3 . . . . 179.76(11) ?
    N4 C7 C8 C3 . . . . 180.00(11) ?
    C6 C7 C8 C3 . . . . -1.37(18) ?
    N4 C9 C10 N3 . . . . -50.23(18) ?
    C3 C8 N3 C10 . . . . 164.48(13) ?
    C7 C8 N3 C10 . . . . -16.7(2) ?
    C9 C10 N3 C8 . . . . 41.7(2) ?
    C6 C7 N4 C9 . . . . 167.19(13) ?
    C8 C7 N4 C9 . . . . -14.2(2) ?
    C10 C9 N4 C7 . . . . 39.5(2) ?
loop_
    _geom_hbond_atom_site_label_D
    _geom_hbond_atom_site_label_H
    _geom_hbond_atom_site_label_A
    _geom_hbond_site_symmetry_A
    _geom_hbond_distance_DH
    _geom_hbond_distance_HA
    _geom_hbond_distance_DA
    _geom_hbond_angle_DHA
    _geom_hbond_publ_flag
    N3 H3 N1 2_666 0.86 2.29 3.075(2) 152 yes
    N4 H4 N2 2_457 0.86 2.21 3.0358(19) 160 yes
_iucr_refine_instructions_details
;
TITL I in P-1
CELL  0.71073    5.2173    8.7011   11.1453    75.545    81.854    76.427
ZERR 1           0.0009    0.0015    0.0019     0.002     0.002     0.002
LATT 1
SFAC
SFAC C   2.3100 20.8439  1.0200 10.2075  1.5886  0.5687  0.8650 51.6512  =
        0.2156  0.0033  0.0016 11.5000 0.680 12.01000
SFAC
SFAC H   0.4930 10.5109  0.3229 26.1257  0.1402  3.1424  0.0408 57.7998  =
        0.0030  0.0000  0.0000  0.6240 0.350  1.00800
SFAC
SFAC F   3.5392 10.2825  2.6412  4.2944  1.5170  0.2615  1.0243 26.1476  =
        0.2776  0.0171  0.0103 51.5000 0.640 19.00000
SFAC
SFAC N  12.2126  0.0057  3.1322  9.8933  2.0125 28.9975  1.1663  0.5826  =
       -11.5290  0.0061  0.0033 19.6000 0.680 14.01000
UNIT 20 12 4 8
L.S. 5
ACTA
BOND $H
FMAP 2
PLAN 10
htab
conf
WGHT  0.082600  0.071200
FVAR  1.541070
C1     1   0.558405  0.244233  0.571930 11.000000  0.042620  0.036140 =
           0.043450 -0.007040  0.002520 -0.009920
C2     1  -0.157252 -0.095783  0.894459 11.000000  0.044230  0.032360 =
           0.042470 -0.002920 -0.003060 -0.010480
C3     1   0.375834  0.161002  0.656839 11.000000  0.036790  0.033000 =
           0.036640 -0.004590  0.000830 -0.010420
C4     1   0.417812 -0.009378  0.676599 11.000000  0.038520  0.032840 =
           0.041330 -0.009280  0.001250 -0.005420
C5     1   0.244607 -0.090291  0.753146 11.000000  0.044970  0.026330 =
           0.043840 -0.004980 -0.003850 -0.007550
C6     1   0.022294 -0.005515  0.814508 11.000000  0.038440  0.030730 =
           0.037230 -0.002900 -0.002110 -0.010590
C7     1  -0.024703  0.163280  0.798591 11.000000  0.034840  0.030650 =
           0.036670 -0.003780 -0.000910 -0.008040
C8     1   0.157334  0.249652  0.715668 11.000000  0.037440  0.028990 =
           0.038910 -0.004290 -0.001440 -0.009130
C9     1  -0.252052  0.416255  0.858188 11.000000  0.055210  0.036200 =
           0.065710 -0.013150  0.012400 -0.004180
AFIX 23
H9A    2  -0.151049  0.420581  0.923513 11.000000 -1.200000
H9B    2  -0.434733  0.468127  0.876044 11.000000 -1.200000
AFIX 0
C10    1  -0.144664  0.505033  0.735695 11.000000  0.052790  0.030730 =
           0.071540 -0.009130  0.006870 -0.005290
AFIX 23
H10A   2  -0.265138  0.519465  0.673108 11.000000 -1.200000
H10B   2  -0.128778  0.611487  0.742134 11.000000 -1.200000
AFIX 0
F1     3   0.636010 -0.088623  0.619808 11.000000  0.048580  0.041600 =
           0.060860 -0.014910  0.011980 -0.003040
F2     3   0.282939 -0.253047  0.775219 11.000000  0.062030  0.026230 =
           0.070900 -0.008410  0.005760 -0.008670
N1     4   0.699162  0.315027  0.504778 11.000000  0.059220  0.050780 =
           0.057840 -0.005350  0.013600 -0.021240
N2     4  -0.302896 -0.165954  0.958029 11.000000  0.055480  0.048740 =
           0.058680  0.000180  0.006500 -0.020540
N3     4   0.113355  0.413861  0.699016 11.000000  0.046980  0.027950 =
           0.062670 -0.005110  0.013150 -0.010630
AFIX 3
H3     2   0.206614  0.460660  0.636815 11.000000 -1.200000
AFIX 0
N4     4  -0.237517  0.248621  0.856110 11.000000  0.042030  0.034390 =
           0.056450 -0.007540  0.012620 -0.009270
AFIX 3
H4     2  -0.349977  0.200507  0.906505 11.000000 -1.200000
AFIX 0
HKLF 4
END
;
data_global
_journal_date_recd_electronic     2012-10-29
_journal_date_accepted     2013-01-31
_journal_name_full     'Acta Crystallographica, Section E'
_journal_year     2013
_journal_volume     69
_journal_issue      3
_journal_page_first     o376
_journal_page_last     o376
_journal_paper_category     QO
_journal_paper_doi     10.1107/S1600536813003206
_journal_coeditor_code     YK2078
_publ_contact_author_name     'He, Ming-Yang'
_publ_contact_author_address
;
Key Laboratory of Fine Petrochemical Technology,
Changzhou University,
Changzhou 213164, People's Republic of China
;
_publ_contact_author_email     'hemingyangjpu@yahoo.com'
_publ_contact_author_fax     ?
_publ_contact_author_phone     ?
_publ_section_title
;
6,7-Difluoro-1,2,3,4-tetrahydroquinoxaline-5,8-dicarbonitrile
;
loop_
    _publ_author_name
    _publ_author_footnote
    _publ_author_address
    'Qu, Bao-Hua' .
;
Key Laboratory of Fine Petrochemical Technology,
Changzhou University,
Changzhou 213164, People's Republic of China
;
    'Jia, Xiao-Chuan' .
;
Tianjin Entry-Exit Inspection and Quarantine Bureau, Tianjin 300457
People's Republic of China
;
    'Li, Jing' .
;
Tianjin Entry-Exit Inspection and Quarantine Bureau, Tianjin 300457
People's Republic of China
;
    'He, Ming-Yang' .
;
Key Laboratory of Fine Petrochemical Technology,
Changzhou University,
Changzhou 213164, People's Republic of China
;
