# Supplementary material for: 6,7-Difluoro-1,2,3,4-tetra­hydro­quin­oxa­line-5,8-dicarbonitrile
Source: Acta Crystallogr Sect E Struct Rep Online. 2013 Feb 13;69(Pt 3):o376. doi: 10.1107/S1600536813003206 (PMC3588508; doi:10.1107/S1600536813003206)
Supplement: Supplementary file 2 [file e-69-0o376-Isup2.hkl]

# 
# h,k,l, Fc-squared, Fo-squared, sigma(Fo-squared) and status flag 
# 
data_I
_shelx_title ' CQF4 in P-1' 
_shelx_refln_list_code          4 
_shelx_F_calc_maximum       68.77 
_exptl_crystal_F_000       223.94 
_reflns_d_resolution_high  0.7674 
 
loop_ 
 _symmetry_equiv_pos_as_xyz 
 'x, y, z' 
 '-x, -y, -z' 
 
_cell_length_a     5.2173 
_cell_length_b     8.7011 
_cell_length_c    11.1453 
_cell_angle_alpha  75.545 
_cell_angle_beta   81.854 
_cell_angle_gamma  76.427 
 
_shelx_F_squared_multiplier     1.000 
 
loop_ 
 _refln_index_h 
 _refln_index_k 
 _refln_index_l 
 _refln_F_squared_calc 
 _refln_F_squared_meas 
 _refln_F_squared_sigma 
 _refln_observed_status 
   1   0   0        0.16       -0.03      0.03 o 
   2   0   0      969.40      998.81     36.40 o 
   3   0   0      100.22      107.97      2.29 o 
   4   0   0        0.32        0.34      0.08 o 
   5   0   0        4.94        5.08      0.26 o 
   6   0   0        0.00        0.03      0.14 o 
  -6   1   0        1.95        2.03      0.19 o 
  -5   1   0       19.18       18.87      0.61 o 
  -4   1   0        4.34        4.16      0.21 o 
  -3   1   0      830.93      859.10     26.99 o 
  -2   1   0      308.53      312.89      6.52 o 
  -1   1   0      861.60      924.31     47.71 o 
   0   1   0      835.12      997.94     76.13 o 
   1   1   0        3.95        2.04      0.13 o 
   2   1   0        1.99        0.94      0.08 o 
   3   1   0        1.35        2.26      0.09 o 
   4   1   0        7.42        3.98      0.25 o 
   5   1   0      344.21      335.11     11.95 o 
   6   1   0        0.05        0.12      0.16 o 
  -6   2   0        0.08        0.53      0.15 o 
  -5   2   0        4.80        4.03      0.24 o 
  -4   2   0       17.01       16.34      0.53 o 
  -3   2   0       29.01       21.55      0.56 o 
  -2   2   0       25.48       24.62      0.56 o 
  -1   2   0     1385.68     1480.21     30.86 o 
   0   2   0      125.67      134.83      2.83 o 
   1   2   0      133.17      144.83      3.03 o 
   2   2   0     2144.46     2239.32     68.65 o 
   3   2   0        4.30        2.57      0.10 o 
   4   2   0       80.25       77.13      2.11 o 
   5   2   0       76.11       77.86      2.94 o 
   6   2   0        0.11        0.04      0.15 o 
  -5   3   0        1.80        2.17      0.19 o 
  -4   3   0       18.22       16.19      0.55 o 
  -3   3   0       25.71       26.14      0.92 o 
  -2   3   0       20.12       20.72      0.78 o 
  -1   3   0      487.62      501.61     10.44 o 
   0   3   0      203.13      225.67      4.72 o 
   1   3   0      982.13      840.16     29.80 o 
   2   3   0      252.51      255.55      5.33 o 
   3   3   0       27.78       34.47      0.77 o 
   4   3   0        0.57        0.64      0.12 o 
   5   3   0        2.10        1.90      0.24 o 
   6   3   0        0.05       -0.05      0.15 o 
  -5   4   0        0.75        0.35      0.16 o 
  -4   4   0        1.96        1.96      0.17 o 
  -3   4   0        6.72        5.47      0.21 o 
  -2   4   0        0.15        0.32      0.11 o 
  -1   4   0       59.76       65.75      1.42 o 
   0   4   0      202.15      235.74      4.93 o 
   1   4   0       71.48       82.45      1.75 o 
   2   4   0        4.37        4.06      0.12 o 
   3   4   0       84.18       88.26      2.32 o 
   5   4   0        2.80        2.92      0.29 o 
   6   4   0       11.53       12.34      0.68 o 
  -5   5   0        5.93        5.68      0.32 o 
  -4   5   0        7.16        6.61      0.32 o 
  -3   5   0       52.71       49.53      1.38 o 
  -2   5   0      364.24      375.66      7.87 o 
  -1   5   0       54.42       63.99      1.40 o 
   0   5   0        1.51        0.13      0.04 o 
   1   5   0      388.85      440.26      9.17 o 
   2   5   0        2.63        2.69      0.14 o 
   3   5   0       28.85       30.10      0.86 o 
   4   5   0       10.37       10.59      0.56 o 
   5   5   0       48.40       44.52      1.79 o 
   6   5   0        5.10        6.09      0.45 o 
  -4   6   0        0.71        0.72      0.15 o 
  -3   6   0       11.75       12.49      0.47 o 
  -2   6   0      158.76      161.21      3.44 o 
  -1   6   0        1.99        2.01      0.14 o 
   0   6   0      182.88      196.08      4.14 o 
   1   6   0        5.04        5.63      0.21 o 
   2   6   0      241.34      235.40      6.08 o 
   3   6   0      209.65      198.58      5.15 o 
   4   6   0        7.00        7.25      0.31 o 
   6   6   0       11.45       11.22      0.65 o 
  -4   7   0        2.90        3.10      0.25 o 
  -3   7   0        5.41        5.96      0.30 o 
  -2   7   0        2.34        2.23      0.14 o 
  -1   7   0       35.85       30.88      0.74 o 
   0   7   0       30.10       20.80      0.52 o 
   1   7   0        7.19        6.80      0.29 o 
   2   7   0      129.20      131.97      3.48 o 
   3   7   0      224.57      230.36      5.98 o 
   4   7   0        3.35        3.81      0.45 o 
   5   7   0       24.47       25.17      1.15 o 
  -3   8   0        9.03        9.93      0.43 o 
  -2   8   0        0.10       -0.01      0.08 o 
  -1   8   0        0.05        0.05      0.07 o 
   0   8   0       76.75       66.38      1.84 o 
   1   8   0        0.82        0.89      0.12 o 
   2   8   0        0.47        0.44      0.11 o 
   3   8   0        8.95        9.24      0.37 o 
   4   8   0        0.00        0.11      0.13 o 
   5   8   0        6.21        5.95      0.46 o 
  -2   9   0        4.64        4.75      0.28 o 
  -1   9   0       12.40       12.12      0.63 o 
   0   9   0        0.07        0.11      0.09 o 
   1   9   0        2.99        3.01      0.21 o 
   2   9   0        0.42        0.72      0.13 o 
   3   9   0        5.00        4.82      0.27 o 
   4   9   0        1.52        1.75      0.18 o 
  -1  10   0        0.11        0.31      0.13 o 
   0  10   0        0.74        0.76      0.24 o 
   1  10   0       25.40       26.52      0.86 o 
   2  10   0        7.28        8.49      0.39 o 
   3  10   0        1.07        1.28      0.33 o 
  -3 -10   1        4.13        3.88      0.26 o 
  -2 -10   1       55.87       66.75      1.89 o 
  -1 -10   1        6.94        7.79      0.38 o 
   0 -10   1        5.44        4.84      0.28 o 
   1 -10   1        2.76        2.71      0.25 o 
  -4  -9   1        0.43        0.39      0.13 o 
  -3  -9   1       11.11       11.61      0.46 o 
  -2  -9   1        2.47        2.08      0.19 o 
  -1  -9   1        8.50        8.24      0.42 o 
   0  -9   1        2.72        2.40      0.19 o 
   1  -9   1        5.25        4.70      0.27 o 
   2  -9   1        0.44        0.93      0.21 o 
  -5  -8   1        3.35        3.86      0.37 o 
  -4  -8   1        0.58        0.31      0.11 o 
  -3  -8   1       12.56       12.80      0.47 o 
  -2  -8   1       28.57       29.18      0.89 o 
  -1  -8   1        8.45        7.34      0.32 o 
   0  -8   1       65.60       53.79      1.51 o 
   1  -8   1        0.58        0.59      0.12 o 
   2  -8   1       18.53       17.65      0.49 o 
   3  -8   1        0.36        0.05      0.11 o 
  -5  -7   1        5.55        5.34      0.41 o 
  -4  -7   1        6.03        6.30      0.29 o 
  -3  -7   1       39.92       40.25      1.16 o 
  -2  -7   1       20.12       17.95      0.59 o 
  -1  -7   1       75.53       74.85      2.03 o 
   0  -7   1        0.07        0.24      0.09 o 
   1  -7   1      113.37      101.09      2.65 o 
   2  -7   1        0.37        0.26      0.08 o 
   3  -7   1        0.05       -0.06      0.11 o 
   4  -7   1        0.91        0.77      0.16 o 
  -6  -6   1        9.30        8.58      0.55 o 
  -4  -6   1       15.36       14.11      0.49 o 
  -3  -6   1        2.12        1.53      0.13 o 
  -2  -6   1      539.78      530.39     13.58 o 
  -1  -6   1       27.14       28.36      0.82 o 
   0  -6   1        1.56        0.81      0.07 o 
   1  -6   1       35.22       34.33      0.80 o 
   2  -6   1        7.89        7.13      0.50 o 
   3  -6   1       44.30       45.06      1.29 o 
   4  -6   1        7.67        7.84      0.37 o 
  -6  -5   1        0.15        0.40      0.18 o 
  -5  -5   1       15.37       13.27      0.68 o 
  -4  -5   1       99.69       86.41      2.96 o 
  -3  -5   1        0.08        0.13      0.07 o 
  -2  -5   1       35.06       35.46      0.99 o 
  -1  -5   1        1.98        2.19      0.09 o 
   0  -5   1      176.64      171.84      4.37 o 
   1  -5   1       70.50       73.23      1.59 o 
   2  -5   1        1.79        1.87      0.21 o 
   3  -5   1      684.73      680.40     17.18 o 
   4  -5   1        0.59        0.47      0.14 o 
   5  -5   1        5.28        5.35      0.47 o 
  -6  -4   1        0.87        0.64      0.19 o 
  -5  -4   1        5.94        5.80      0.40 o 
  -3  -4   1       73.39       77.08      2.05 o 
  -2  -4   1       16.07       15.68      0.47 o 
  -1  -4   1       76.45       78.21      1.67 o 
   0  -4   1      675.65      765.49     24.18 o 
   1  -4   1      200.33      236.74      4.96 o 
   2  -4   1       11.38       10.71      0.30 o 
   3  -4   1       44.63       49.09      1.36 o 
   4  -4   1        0.89        0.94      0.14 o 
   5  -4   1        3.57        3.44      0.25 o 
  -6  -3   1        0.57        0.53      0.18 o 
  -5  -3   1       46.90       45.62      1.81 o 
  -4  -3   1        7.96        7.47      0.41 o 
  -3  -3   1       67.45       77.95      1.67 o 
  -2  -3   1       95.27      124.97      2.63 o 
  -1  -3   1       14.56       15.45      0.38 o 
   0  -3   1        8.49       10.40      0.30 o 
   1  -3   1       10.36       13.31      0.32 o 
   2  -3   1      361.69      367.49      7.67 o 
   3  -3   1       42.07       47.39      1.30 o 
   4  -3   1       13.75       13.03      0.47 o 
   5  -3   1       37.98       36.07      1.08 o 
  -6  -2   1        0.00        0.13      0.16 o 
  -5  -2   1      116.66      113.53      4.19 o 
  -4  -2   1        2.51        3.32      0.17 o 
  -3  -2   1       65.23       64.04      1.38 o 
  -2  -2   1      398.32      421.35      8.78 o 
  -1  -2   1      112.57      118.16      3.04 o 
   0  -2   1      618.08      711.97     37.76 o 
   1  -2   1      120.30      122.51      2.58 o 
   2  -2   1       16.55       16.93      0.40 o 
   3  -2   1       26.67       29.83      0.69 o 
   4  -2   1       11.88       13.32      0.46 o 
   5  -2   1       26.03       25.09      1.12 o 
   6  -2   1        0.53        0.62      0.17 o 
  -6  -1   1       17.59       17.45      0.85 o 
  -5  -1   1      105.01      108.24      2.84 o 
  -4  -1   1       46.78       42.67      1.17 o 
  -3  -1   1       80.20       68.39      1.47 o 
  -2  -1   1       41.29       35.29      0.77 o 
  -1  -1   1       25.66       31.60      0.69 o 
   0  -1   1      143.70      148.87      3.76 o 
   1  -1   1      297.12      311.07      6.47 o 
   2  -1   1      351.67      394.53      8.22 o 
   4  -1   1        1.41        1.60      0.14 o 
   5  -1   1        0.72        0.77      0.12 o 
   6  -1   1        1.26        0.96      0.15 o 
  -6   0   1        2.37        2.73      0.29 o 
  -5   0   1        1.25        1.15      0.22 o 
  -4   0   1       62.55       60.70      1.62 o 
  -3   0   1       19.98       19.79      0.46 o 
  -2   0   1      115.68      114.35      2.95 o 
  -1   0   1      546.99      479.40     24.77 o 
   0   0   1       23.07       24.83      2.74 o 
   1   0   1     1089.84     1119.59     28.21 o 
   2   0   1      130.28      123.72      3.15 o 
   3   0   1        1.73        1.62      0.08 o 
   4   0   1       96.42       88.00      2.31 o 
   5   0   1        0.06        0.03      0.08 o 
   6   0   1        0.00       -0.13      0.16 o 
  -6   1   1        2.38        2.30      0.21 o 
  -5   1   1        4.28        4.29      0.24 o 
  -4   1   1       23.68       23.08      0.69 o 
  -3   1   1       25.95       30.70      0.79 o 
  -2   1   1       51.96       60.28      1.29 o 
  -1   1   1      429.90      493.45     20.97 o 
   0   1   1      446.73      483.81     32.75 o 
   1   1   1     2248.61     2022.55    100.29 o 
   2   1   1      151.16      151.27      3.89 o 
   3   1   1      157.77      149.67      3.15 o 
   4   1   1       10.68        9.67      0.34 o 
   5   1   1       20.71       22.64      0.70 o 
   6   1   1       36.54       39.95      1.17 o 
  -6   2   1        2.27        2.31      0.21 o 
  -5   2   1       11.16       10.22      0.44 o 
  -4   2   1        0.86        1.39      0.14 o 
  -3   2   1       45.61       40.60      0.91 o 
  -2   2   1     1095.21     1191.20     24.85 o 
  -1   2   1      292.32      287.97      6.00 o 
   0   2   1      635.55      649.33     13.55 o 
   1   2   1      354.54      355.68     10.86 o 
   2   2   1       33.68       40.42      0.87 o 
   3   2   1      146.78      154.36      4.39 o 
   4   2   1       10.39       10.45      0.35 o 
   5   2   1       82.22       81.72      2.17 o 
   6   2   1       44.30       41.81      1.72 o 
  -5   3   1       18.23       15.52      0.56 o 
  -4   3   1        0.26        0.14      0.10 o 
  -3   3   1       62.37       68.27      1.50 o 
  -2   3   1      139.74      168.61      3.67 o 
  -1   3   1       32.15       32.78      0.75 o 
   0   3   1      699.68      738.58     15.42 o 
   1   3   1      685.74      689.09     14.39 o 
   2   3   1        9.59       12.94      0.31 o 
   3   3   1      172.71      211.04      4.42 o 
   4   3   1        6.15        7.54      0.28 o 
   5   3   1        1.19        0.77      0.19 o 
   6   3   1        2.86        2.62      0.32 o 
  -5   4   1        0.69        0.58      0.16 o 
  -4   4   1        2.86        2.84      0.21 o 
  -3   4   1        0.00        0.04      0.10 o 
  -2   4   1       84.10       84.80      1.83 o 
  -1   4   1        6.24        5.68      0.18 o 
   0   4   1     1049.30     1162.36     24.22 o 
   1   4   1        0.68        0.32      0.04 o 
   2   4   1      162.13      154.13      3.24 o 
   3   4   1       22.21       20.12      0.47 o 
   4   4   1       32.17       27.09      1.12 o 
   5   4   1        4.63        4.42      0.34 o 
   6   4   1        1.05        1.10      0.23 o 
  -5   5   1        5.47        6.12      0.34 o 
  -4   5   1        0.00       -0.02      0.10 o 
  -3   5   1       35.42       35.30      0.84 o 
  -2   5   1       44.10       62.27      4.59 o 
  -1   5   1      196.34      205.39      4.33 o 
   0   5   1        9.68        9.87      0.27 o 
   1   5   1      330.15      344.64      7.19 o 
   2   5   1       25.18       23.00      0.63 o 
   3   5   1        8.80       10.45      0.36 o 
   4   5   1       18.50       17.53      0.81 o 
   5   5   1       57.61       53.43      2.09 o 
   6   5   1        0.44        0.66      0.19 o 
  -4   6   1        0.05        0.20      0.12 o 
  -3   6   1        0.18        0.07      0.08 o 
  -2   6   1      133.69      139.28      4.01 o 
  -1   6   1        4.40        3.49      0.16 o 
   0   6   1        6.00        3.38      0.14 o 
   1   6   1       16.77       18.05      0.44 o 
   2   6   1       43.85       40.33      1.54 o 
   3   6   1       21.81       21.37      0.65 o 
   4   6   1       13.43       12.36      0.62 o 
   5   6   1        0.69        0.86      0.19 o 
   6   6   1       16.05       16.24      0.83 o 
  -4   7   1       20.82       21.06      0.73 o 
  -3   7   1        3.39        3.36      0.23 o 
  -2   7   1       12.78       12.94      0.38 o 
  -1   7   1        1.08        0.92      0.11 o 
   0   7   1       28.52       32.14      0.76 o 
   1   7   1       21.72       24.78      0.75 o 
   2   7   1        0.13       -0.05      0.10 o 
   3   7   1      570.00      562.64     14.41 o 
   4   7   1        2.45        1.89      0.23 o 
   5   7   1        7.33        6.57      0.46 o 
   6   7   1        2.69        2.16      0.29 o 
  -3   8   1        3.03        3.51      0.25 o 
  -2   8   1       16.64       16.04      0.46 o 
  -1   8   1        0.67        0.68      0.09 o 
   0   8   1      113.79       94.64      2.07 o 
   1   8   1       70.50       59.45      1.65 o 
   2   8   1       15.68       15.05      0.52 o 
   3   8   1       11.16       10.74      0.41 o 
   4   8   1        0.00        0.04      0.13 o 
   5   8   1        0.73        0.69      0.19 o 
  -2   9   1       15.02       18.24      0.53 o 
  -1   9   1        0.06        0.09      0.08 o 
   0   9   1        0.50        0.95      0.23 o 
   1   9   1        7.57        6.95      0.43 o 
   2   9   1       21.73       23.17      0.75 o 
   3   9   1       36.65       36.39      1.34 o 
   4   9   1        0.00       -0.09      0.09 o 
   5   9   1       30.51       34.86      1.52 o 
  -1  10   1        8.83        9.41      0.42 o 
   0  10   1        3.60        3.89      0.34 o 
   1  10   1        3.94        3.91      0.25 o 
   2  10   1        0.04        0.03      0.14 o 
   3  10   1       21.46       26.34      0.86 o 
   4  10   1        0.11        0.10      0.13 o 
   1  11   1        0.01       -0.09      0.11 o 
   2  11   1       11.21       11.26      0.48 o 
  -3 -10   2        1.02        1.24      0.17 o 
  -2 -10   2        1.30        1.83      0.20 o 
  -1 -10   2        9.82       11.15      0.47 o 
   0 -10   2        0.27        0.40      0.14 o 
  -4  -9   2       56.13       62.78      1.79 o 
  -3  -9   2        1.00        0.80      0.17 o 
  -2  -9   2       15.22       16.48      0.58 o 
  -1  -9   2       10.16        8.50      0.37 o 
   0  -9   2        7.63        7.26      0.34 o 
   1  -9   2        0.14       -0.02      0.10 o 
   2  -9   2        3.64        4.05      0.32 o 
  -5  -8   2        1.87        1.97      0.29 o 
  -4  -8   2       49.87       53.76      1.54 o 
  -3  -8   2        0.64        0.79      0.14 o 
  -2  -8   2       53.87       53.58      1.51 o 
  -1  -8   2        7.32        8.28      0.39 o 
   0  -8   2       45.19       40.45      1.18 o 
   1  -8   2       19.46       15.01      0.53 o 
   2  -8   2        3.34        2.85      0.17 o 
   3  -8   2        8.16        9.74      0.42 o 
  -5  -7   2        0.38        0.44      0.18 o 
  -4  -7   2       15.48       13.71      0.50 o 
  -3  -7   2        2.52        2.85      0.19 o 
  -2  -7   2      352.88      348.80      8.98 o 
  -1  -7   2       31.90       30.14      0.90 o 
   0  -7   2        6.68        4.76      0.24 o 
   1  -7   2      143.62      127.19      2.74 o 
   2  -7   2        1.03        0.82      0.10 o 
   3  -7   2       13.35       12.50      0.48 o 
  -4  -6   2       10.75       10.81      0.41 o 
  -3  -6   2       63.57       61.26      1.68 o 
  -2  -6   2      897.60      854.89     21.81 o 
  -1  -6   2        5.35        5.36      0.37 o 
   0  -6   2       40.15       43.59      0.98 o 
   1  -6   2        0.00       -0.03      0.05 o 
   2  -6   2        0.18        0.09      0.07 o 
   3  -6   2       14.88       13.60      0.57 o 
   4  -6   2        1.62        0.98      0.17 o 
  -6  -5   2        0.28       -0.02      0.14 o 
  -5  -5   2        9.13        7.84      0.48 o 
  -4  -5   2        0.63        0.75      0.12 o 
  -3  -5   2        1.67        1.75      0.13 o 
  -2  -5   2        0.35        0.61      0.09 o 
  -1  -5   2      100.38       93.39      2.46 o 
   0  -5   2       71.03       79.33      1.71 o 
   1  -5   2        3.65        2.80      0.13 o 
   2  -5   2        3.24        3.66      0.16 o 
   3  -5   2      112.24      107.66      2.84 o 
   4  -5   2        3.73        4.27      0.27 o 
   5  -5   2        0.18        0.16      0.13 o 
  -6  -4   2        1.08        1.67      0.26 o 
  -5  -4   2        1.91        2.36      0.26 o 
  -4  -4   2       88.40       84.08      3.25 o 
  -3  -4   2      149.57      144.77      3.78 o 
  -2  -4   2        6.91        6.69      0.25 o 
  -1  -4   2       35.51       31.88      0.70 o 
   0  -4   2      429.11      444.44      9.25 o 
   1  -4   2       68.85       74.07      1.59 o 
   2  -4   2      165.58      161.06      4.13 o 
   3  -4   2        0.13        0.20      0.10 o 
   4  -4   2       18.85       18.22      0.61 o 
   5  -4   2        0.04        0.07      0.12 o 
  -6  -3   2        2.21        2.57      0.29 o 
  -5  -3   2        0.80        0.88      0.18 o 
  -4  -3   2        1.27        1.04      0.12 o 
  -3  -3   2       89.56       88.13      2.33 o 
  -2  -3   2        3.89        4.64      0.18 o 
  -1  -3   2      258.06      243.44      6.24 o 
   0  -3   2       24.97       26.16      0.58 o 
   1  -3   2      604.53      680.27     17.14 o 
   2  -3   2       13.25       12.87      0.74 o 
   3  -3   2       34.99       34.50      0.98 o 
   4  -3   2        0.73        0.31      0.18 o 
   5  -3   2        0.32        0.21      0.13 o 
  -6  -2   2        0.97        0.91      0.21 o 
  -5  -2   2        0.39        0.02      0.15 o 
  -4  -2   2       20.25       20.27      0.87 o 
  -3  -2   2        0.98        0.64      0.05 o 
  -2  -2   2      480.97      490.09     29.27 o 
  -1  -2   2      727.36      778.61     19.90 o 
   0  -2   2      103.86      111.54      2.34 o 
   1  -2   2      717.41      724.78     15.11 o 
   2  -2   2       87.02       88.41      1.89 o 
   3  -2   2       68.52       79.80      2.10 o 
   4  -2   2       68.58       64.43      1.74 o 
   5  -2   2        0.16        0.03      0.10 o 
   6  -2   2        7.30        6.79      0.56 o 
  -6  -1   2        0.01        0.11      0.15 o 
  -5  -1   2      105.99      105.39      3.90 o 
  -4  -1   2      431.00      416.69     10.53 o 
  -3  -1   2        0.69        0.88      0.10 o 
  -2  -1   2       19.96       16.75      0.39 o 
  -1  -1   2      117.20      125.27      2.63 o 
   0  -1   2       23.49       25.34      0.54 o 
   1  -1   2      165.75      152.29      3.18 o 
   2  -1   2       76.40       78.00      1.66 o 
   3  -1   2      512.88      529.32     13.34 o 
   4  -1   2        4.03        3.83      0.21 o 
   5  -1   2        0.25        0.31      0.11 o 
   6  -1   2       10.34       11.77      0.92 o 
  -6   0   2        0.12        0.23      0.18 o 
  -4   0   2       17.84        6.37      0.36 o 
  -3   0   2        0.00       -0.01      0.05 o 
  -2   0   2      267.64      257.13      5.37 o 
  -1   0   2        3.25        4.09      0.11 o 
   0   0   2     2842.58     1883.82    243.71 o 
   1   0   2     3670.24     3132.01     89.10 o 
   2   0   2      160.87      171.42      4.35 o 
   3   0   2       59.44       48.60      1.30 o 
   4   0   2        5.74        6.07      0.26 o 
   5   0   2        9.49        9.63      0.37 o 
   6   0   2        0.05       -0.10      0.10 o 
  -6   1   2        0.00        0.07      0.11 o 
  -5   1   2        1.51        1.60      0.19 o 
  -4   1   2        0.01       -0.05      0.07 o 
  -3   1   2      171.89      185.22      3.90 o 
  -2   1   2      157.07      185.84      3.90 o 
  -1   1   2      144.32      154.94      3.67 o 
   0   1   2       98.01      109.14      2.85 o 
   1   1   2      116.59      111.80      2.33 o 
   2   1   2       28.37       24.59      0.67 o 
   3   1   2       40.69       42.29      1.13 o 
   4   1   2        8.93        8.12      0.30 o 
   5   1   2       31.27       29.43      0.86 o 
   6   1   2        0.12        0.08      0.37 o 
  -6   2   2        4.77        4.90      0.30 o 
  -5   2   2        5.97        5.28      0.27 o 
  -4   2   2        0.95        1.00      0.12 o 
  -3   2   2       50.05       52.62      1.16 o 
  -2   2   2       12.18       10.90      0.32 o 
  -1   2   2      393.64      432.96     11.14 o 
   0   2   2      377.39      418.96      8.74 o 
   1   2   2      278.92      264.09      8.22 o 
   3   2   2       13.05       10.64      0.62 o 
   4   2   2        0.84        0.80      0.09 o 
   5   2   2        8.97        8.97      1.02 o 
   6   2   2       30.23       32.00      1.37 o 
  -5   3   2        0.85        0.76      0.14 o 
  -4   3   2       84.42       75.19      2.03 o 
  -3   3   2       47.46       51.20      1.15 o 
  -2   3   2        5.83        4.18      0.15 o 
  -1   3   2      341.85      356.70      7.43 o 
   0   3   2      301.00      305.96      7.90 o 
   1   3   2       41.73       42.72      0.97 o 
   2   3   2        0.55        0.13      0.03 o 
   3   3   2       39.66       47.26      1.03 o 
   4   3   2       61.21       67.56      1.79 o 
   5   3   2        0.07        0.06      0.08 o 
   6   3   2        4.95        4.42      0.40 o 
  -5   4   2        0.49        0.24      0.12 o 
  -4   4   2       78.24       70.80      1.93 o 
  -3   4   2       25.22       23.68      0.59 o 
  -2   4   2       75.02       80.08      1.73 o 
  -1   4   2      147.64      148.00      3.12 o 
   0   4   2      151.84      171.89      3.60 o 
   1   4   2      163.15      191.77      4.01 o 
   2   4   2      100.66       91.08      1.94 o 
   3   4   2        6.32        7.73      0.21 o 
   4   4   2        1.89        2.52      0.15 o 
   5   4   2        2.65        2.96      0.27 o 
   6   4   2       15.81       17.12      0.85 o 
  -5   5   2        1.09        0.98      0.16 o 
  -4   5   2        7.02        7.43      0.34 o 
  -3   5   2       13.50       12.00      0.36 o 
  -2   5   2      617.81      621.30     12.95 o 
  -1   5   2       47.02       49.95      1.11 o 
   0   5   2        1.45        2.78      0.11 o 
   1   5   2      720.88      798.33     20.33 o 
   2   5   2        7.02        6.86      0.23 o 
   3   5   2       21.24       21.54      0.51 o 
   4   5   2       13.14       11.94      0.61 o 
   6   5   2       10.07        9.88      0.59 o 
  -4   6   2        3.89        2.88      0.23 o 
  -3   6   2       24.92       25.02      0.64 o 
  -2   6   2      810.33      834.01     17.37 o 
  -1   6   2        1.43        1.60      0.26 o 
   0   6   2       89.12       91.55      1.97 o 
   1   6   2        2.44        2.17      0.14 o 
   2   6   2        0.12        0.37      0.12 o 
   3   6   2       68.86       69.23      1.86 o 
   4   6   2        0.43        0.06      0.15 o 
   5   6   2       28.75       26.94      1.16 o 
   6   6   2        4.13        4.23      0.38 o 
  -4   7   2        4.75        5.18      0.31 o 
  -3   7   2        2.56        2.71      0.17 o 
  -2   7   2        4.43        4.19      0.28 o 
  -1   7   2       14.34       15.07      0.41 o 
   0   7   2        9.61        6.85      0.23 o 
   1   7   2        0.66        0.69      0.07 o 
   2   7   2        0.76        0.84      0.14 o 
   3   7   2      365.02      374.85      9.64 o 
   4   7   2        3.41        2.90      0.28 o 
   5   7   2        1.35        1.37      0.23 o 
   6   7   2        0.68        0.77      0.21 o 
  -3   8   2        7.35        7.34      0.36 o 
  -2   8   2        3.67        3.67      0.19 o 
  -1   8   2        0.70        0.61      0.09 o 
   0   8   2      127.87      118.73      2.57 o 
   1   8   2        8.97        9.81      0.51 o 
   2   8   2       65.89       67.13      2.43 o 
   3   8   2       22.61       23.14      0.73 o 
   4   8   2       12.95       12.46      0.64 o 
   5   8   2        3.15        2.91      0.31 o 
  -2   9   2        0.30        0.30      0.11 o 
  -1   9   2       19.90       17.94      0.50 o 
   0   9   2        0.18        0.15      0.12 o 
   1   9   2       21.50       18.83      0.82 o 
   2   9   2        0.04       -0.11      0.11 o 
   3   9   2        6.02        5.66      0.29 o 
   4   9   2        9.23        9.85      0.57 o 
   5   9   2        0.38        0.58      0.21 o 
  -1  10   2       14.25       18.16      0.65 o 
   0  10   2        0.02        0.09      0.10 o 
   1  10   2        1.99        1.82      0.18 o 
   2  10   2       28.93       31.09      0.97 o 
   3  10   2        0.73        0.71      0.14 o 
   4  10   2       14.50       15.66      0.81 o 
   1  11   2        0.71        0.60      0.14 o 
   2  11   2        0.14        0.10      0.13 o 
  -2 -10   3        7.16        9.08      0.42 o 
  -1 -10   3        1.41        1.91      0.26 o 
  -3  -9   3        2.17        2.36      0.21 o 
  -2  -9   3        2.15        2.15      0.19 o 
  -1  -9   3        7.21        8.89      0.39 o 
   0  -9   3       32.44       32.97      1.02 o 
   1  -9   3        0.55        0.72      0.14 o 
  -4  -8   3        6.59        8.45      0.49 o 
  -3  -8   3        4.70        5.82      0.30 o 
  -2  -8   3        9.38       10.50      0.41 o 
  -1  -8   3        0.46        0.60      0.12 o 
   0  -8   3        0.06        0.18      0.10 o 
   1  -8   3        1.07        0.83      0.13 o 
   2  -8   3        7.99        8.48      0.38 o 
  -5  -7   3        1.25        1.44      0.24 o 
  -4  -7   3        0.05       -0.01      0.15 o 
  -3  -7   3        0.23        0.17      0.09 o 
  -2  -7   3        3.12        3.27      0.27 o 
  -1  -7   3       12.89       10.72      0.40 o 
   0  -7   3        5.96        5.70      0.27 o 
   1  -7   3       71.19       59.05      1.64 o 
   2  -7   3       24.45       23.07      0.60 o 
   3  -7   3        1.06        1.32      0.17 o 
  -4  -6   3       34.23       35.96      1.07 o 
  -3  -6   3        5.69        5.75      0.27 o 
  -2  -6   3      274.90      271.75      7.02 o 
  -1  -6   3      510.86      516.53     13.22 o 
   0  -6   3        2.80        1.81      0.14 o 
   1  -6   3       20.65       20.80      0.52 o 
   2  -6   3        6.32        6.54      0.35 o 
   3  -6   3        2.21        2.63      0.28 o 
   4  -6   3        1.06        1.15      0.36 o 
  -6  -5   3        0.02        0.04      0.16 o 
  -5  -5   3        8.23        7.72      0.49 o 
  -4  -5   3       56.30       44.93      1.28 o 
  -3  -5   3        0.87        0.46      0.09 o 
  -2  -5   3        1.82        1.39      0.43 o 
  -1  -5   3       62.06       59.34      1.61 o 
   0  -5   3       65.62       68.19      1.48 o 
   1  -5   3       35.61       37.99      0.87 o 
   2  -5   3        2.77        2.97      0.15 o 
   3  -5   3       95.43       94.84      2.52 o 
   4  -5   3       64.93       60.14      1.68 o 
  -6  -4   3        2.58        2.59      0.31 o 
  -5  -4   3       50.32       53.22      2.10 o 
  -4  -4   3       60.27       56.46      2.25 o 
  -3  -4   3       40.61       43.05      1.20 o 
  -2  -4   3       19.56       18.90      0.57 o 
  -1  -4   3        1.31        1.48      0.11 o 
   0  -4   3       91.79      104.92      2.23 o 
   1  -4   3       61.38       78.47      1.69 o 
   2  -4   3        7.93        7.63      0.33 o 
   3  -4   3       60.88       65.16      1.76 o 
   4  -4   3       13.77       14.62      0.54 o 
   5  -4   3        2.32        1.90      0.19 o 
  -6  -3   3        2.03        2.68      0.31 o 
  -5  -3   3        7.40        7.24      0.45 o 
  -4  -3   3       37.97       37.20      1.06 o 
  -3  -3   3       39.74       39.86      1.11 o 
  -2  -3   3      230.52      244.27      6.27 o 
  -1  -3   3       14.27       11.97      0.28 o 
   0  -3   3       30.33       30.22      0.67 o 
   1  -3   3       78.10       73.58      4.19 o 
   2  -3   3        0.36        0.54      0.07 o 
   3  -3   3        0.16        0.20      0.11 o 
   4  -3   3        0.06       -0.06      0.20 o 
   5  -3   3        0.08        0.16      0.13 o 
  -6  -2   3        0.51        0.68      0.19 o 
  -5  -2   3        0.49        2.22      0.25 o 
  -4  -2   3        0.51        0.48      0.11 o 
  -3  -2   3       30.97       31.70      0.89 o 
  -2  -2   3        6.37        8.06      0.21 o 
  -1  -2   3      567.41      595.49     15.02 o 
   0  -2   3     1035.63     1020.26     41.31 o 
   1  -2   3        4.91        4.00      0.25 o 
   2  -2   3      295.18      301.47      6.30 o 
   3  -2   3       20.01       20.97      0.63 o 
   4  -2   3        2.91        2.63      0.18 o 
   5  -2   3        0.75        0.99      0.21 o 
   6  -2   3        0.03        0.07      0.13 o 
  -6  -1   3        2.50        3.17      0.32 o 
  -5  -1   3        3.68        3.40      0.30 o 
  -4  -1   3      229.11      228.90      5.83 o 
  -3  -1   3       96.97       95.48      2.04 o 
  -2  -1   3       11.11       10.53      0.44 o 
  -1  -1   3     1609.35     1645.97     34.24 o 
   0  -1   3        3.12        8.06      0.19 o 
   1  -1   3       20.73       23.28      0.52 o 
   2  -1   3       63.65       76.57      1.63 o 
   4  -1   3       13.91       15.38      0.52 o 
   5  -1   3       11.61       11.15      0.52 o 
   6  -1   3        2.36        2.63      0.36 o 
  -6   0   3        2.78        3.55      0.34 o 
  -5   0   3        2.06        1.80      0.22 o 
  -4   0   3      284.31      282.29      7.18 o 
  -3   0   3       71.20       70.65      1.53 o 
  -2   0   3       12.92       14.32      0.42 o 
  -1   0   3     1024.47      976.24     24.97 o 
   0   0   3       12.15       16.16      0.36 o 
   1   0   3     4728.69     4099.66     86.55 o 
   2   0   3      247.99      228.11      4.76 o 
   3   0   3        0.02       -0.01      0.06 o 
   4   0   3      217.91      227.98      7.82 o 
   5   0   3        0.81        0.81      0.15 o 
   6   0   3        1.65        1.76      0.18 o 
  -6   1   3       19.31       22.30      1.05 o 
  -5   1   3        1.22        1.64      0.16 o 
  -4   1   3       41.24       40.40      1.15 o 
  -3   1   3        7.31        8.57      0.25 o 
  -2   1   3      759.22      676.83     53.32 o 
  -1   1   3      221.72      242.02      5.04 o 
   0   1   3      224.83      231.30      5.98 o 
   2   1   3       46.93       46.09      0.99 o 
   3   1   3      105.96       97.43      2.52 o 
   4   1   3        1.78        1.91      0.15 o 
   5   1   3        0.99        0.69      0.12 o 
   6   1   3       38.25       38.83      1.14 o 
  -6   2   3        0.92        1.08      0.17 o 
  -5   2   3        6.78        6.98      0.32 o 
  -4   2   3       26.06       24.16      0.73 o 
  -3   2   3       16.94       18.09      0.45 o 
  -2   2   3      332.74      401.06      8.36 o 
  -1   2   3      682.31      672.63     46.81 o 
   0   2   3        7.13        5.24      0.18 o 
   1   2   3       95.38       74.88      1.58 o 
   2   2   3       55.36       54.39      1.16 o 
   3   2   3      175.72      183.91      8.61 o 
   4   2   3        0.59        0.51      0.15 o 
   5   2   3        0.58        0.66      0.11 o 
   6   2   3      127.88      128.51      3.38 o 
  -5   3   3        0.91        0.76      0.14 o 
  -4   3   3       26.35       22.33      0.70 o 
  -3   3   3        0.88        0.38      0.07 o 
  -2   3   3      112.23      108.46      2.31 o 
  -1   3   3       57.17       59.69      1.29 o 
   0   3   3     1362.95     1390.75     28.99 o 
   1   3   3      280.01      314.24      6.55 o 
   2   3   3       36.13       39.92      1.06 o 
   3   3   3      573.78      592.85     15.12 o 
   4   3   3        1.66        1.54      0.17 o 
   6   3   3       14.22       15.69      0.80 o 
  -5   4   3        2.67        2.45      0.21 o 
  -4   4   3        4.51        4.68      0.26 o 
  -3   4   3       50.88       44.77      1.03 o 
  -2   4   3       28.03       35.59      0.81 o 
  -1   4   3        4.21        3.02      0.14 o 
   0   4   3      139.06      144.28      3.77 o 
   1   4   3      188.41      186.65      4.85 o 
   2   4   3      213.35      203.48      4.26 o 
   3   4   3        6.80        6.81      0.25 o 
   4   4   3        4.02        5.13      0.22 o 
   5   4   3       16.30       15.84      0.74 o 
   6   4   3        0.02       -0.16      0.16 o 
  -5   5   3        0.25        0.39      0.14 o 
  -4   5   3        0.26        0.22      0.12 o 
  -3   5   3        5.74        5.28      0.21 o 
  -2   5   3       18.08       18.03      0.47 o 
  -1   5   3       12.06       11.05      0.30 o 
   0   5   3      232.62      245.34      5.14 o 
   1   5   3      156.45      163.79      4.23 o 
   2   5   3      395.98      407.99     10.28 o 
   3   5   3       15.03       14.17      0.36 o 
   4   5   3       30.47       31.10      1.23 o 
   5   5   3       24.95       27.64      1.17 o 
   6   5   3        0.12        0.19      0.17 o 
  -4   6   3        4.78        4.03      0.32 o 
  -3   6   3        4.76        5.24      0.22 o 
  -2   6   3       32.09       31.63      0.76 o 
  -1   6   3      897.83      871.77     18.12 o 
   0   6   3       18.67       22.72      0.55 o 
   1   6   3      186.79      185.42      3.91 o 
   2   6   3       83.28       87.63      1.88 o 
   3   6   3        5.31        5.80      0.23 o 
   4   6   3        6.54        6.25      0.39 o 
   5   6   3        0.62        1.00      0.19 o 
   6   6   3       14.32       14.39      0.76 o 
  -4   7   3       33.79       39.62      1.20 o 
  -3   7   3       11.85       11.84      0.38 o 
  -2   7   3       25.61       24.34      0.62 o 
  -1   7   3       20.23       21.49      0.55 o 
   0   7   3       26.23       26.27      0.63 o 
   1   7   3       10.36       13.22      0.35 o 
   2   7   3        2.53        2.60      0.12 o 
   3   7   3       97.41       97.33      3.58 o 
   4   7   3      288.65      302.49     10.81 o 
   6   7   3        2.35        3.09      0.32 o 
  -3   8   3        1.88        2.16      0.16 o 
  -2   8   3        0.72        0.88      0.15 o 
  -1   8   3        3.17        3.34      0.21 o 
   0   8   3        4.71        3.90      0.18 o 
   1   8   3      109.01       89.28      1.95 o 
   2   8   3        0.89        0.68      0.14 o 
   3   8   3        5.75        4.60      0.35 o 
   4   8   3       39.12       40.65      1.65 o 
   5   8   3        0.90        0.88      0.19 o 
  -2   9   3       16.88       19.09      0.54 o 
  -1   9   3        0.11        0.25      0.17 o 
   0   9   3        8.94        8.17      0.28 o 
   1   9   3       30.64       28.06      0.87 o 
   2   9   3        2.45        2.43      0.18 o 
   3   9   3        0.67        0.78      0.16 o 
   4   9   3        3.67        3.71      0.32 o 
   5   9   3        0.05        0.00      0.16 o 
  -1  10   3        6.69        6.60      0.28 o 
   0  10   3        4.95        5.28      0.29 o 
   1  10   3        1.04        1.40      0.16 o 
   2  10   3        3.82        4.09      0.25 o 
   3  10   3        2.70        3.68      0.25 o 
   4  10   3        0.05        0.04      0.15 o 
   0  11   3        0.11        0.10      0.12 o 
   1  11   3        0.00       -0.03      0.10 o 
   2  11   3        2.50        2.96      0.31 o 
   3  11   3        4.03        4.65      0.30 o 
  -3  -9   4        3.50        3.33      0.24 o 
  -2  -9   4        9.63        9.97      0.43 o 
  -1  -9   4       36.63       39.44      1.19 o 
   0  -9   4        2.40        2.71      0.33 o 
   1  -9   4        0.51        0.60      0.14 o 
  -4  -8   4       20.83       24.24      0.80 o 
  -3  -8   4        5.53        5.62      0.30 o 
  -2  -8   4        0.32        0.38      0.11 o 
  -1  -8   4       19.88       19.42      0.71 o 
   0  -8   4        0.13        0.03      0.09 o 
   1  -8   4       20.00       17.27      0.60 o 
   2  -8   4        2.04        2.82      0.30 o 
  -4  -7   4        0.04       -0.08      0.10 o 
  -3  -7   4        1.24        0.99      0.24 o 
  -2  -7   4        0.44        0.43      0.10 o 
  -1  -7   4        0.97        0.85      0.12 o 
   0  -7   4        7.68        7.50      0.32 o 
   1  -7   4       31.12       29.10      0.88 o 
   2  -7   4        0.02        0.16      0.11 o 
   3  -7   4        7.62        8.39      0.50 o 
  -5  -6   4        0.07        0.18      0.14 o 
  -4  -6   4        0.48        0.70      0.13 o 
  -3  -6   4        3.08        3.25      0.20 o 
  -2  -6   4       20.01       19.16      0.61 o 
  -1  -6   4       10.23       10.10      0.38 o 
   0  -6   4       20.12       19.14      0.61 o 
   1  -6   4        0.74        0.68      0.11 o 
   2  -6   4       23.86       23.04      0.92 o 
   3  -6   4        0.03       -0.03      0.10 o 
   4  -6   4        0.07       -0.13      0.16 o 
  -5  -5   4       12.41       12.38      0.67 o 
  -4  -5   4        0.10        0.11      0.10 o 
  -3  -5   4       68.46       57.31      1.58 o 
  -2  -5   4        3.98        4.01      0.28 o 
  -1  -5   4      182.34      174.35      4.53 o 
   0  -5   4       56.33       53.52      1.46 o 
   1  -5   4        2.30        2.42      0.13 o 
   2  -5   4       71.45       67.44      1.49 o 
   3  -5   4        6.84        6.53      0.30 o 
   4  -5   4       49.81       52.77      1.50 o 
  -5  -4   4        1.51        1.68      0.23 o 
  -4  -4   4        5.70        4.31      0.33 o 
  -3  -4   4       95.46       78.17      2.10 o 
  -2  -4   4        6.32        6.06      0.38 o 
  -1  -4   4      200.60      192.14      4.96 o 
   0  -4   4       45.10       44.71      0.99 o 
   1  -4   4      156.01      158.48      3.35 o 
   2  -4   4        9.25        9.67      0.28 o 
   3  -4   4        0.01       -0.01      0.09 o 
   4  -4   4      167.48      171.31      4.45 o 
   5  -4   4        0.51        0.14      0.20 o 
  -6  -3   4       50.82       59.22      2.36 o 
  -5  -3   4        0.58        0.76      0.18 o 
  -4  -3   4        8.42        8.25      0.33 o 
  -3  -3   4       86.41       88.32      2.35 o 
  -2  -3   4       40.27       39.77      1.10 o 
  -1  -3   4        3.99        2.53      0.09 o 
   0  -3   4        0.45        0.66      0.05 o 
   1  -3   4       43.91       51.63      1.13 o 
   2  -3   4      102.66      115.94      2.47 o 
   3  -3   4        1.56        1.66      0.26 o 
   4  -3   4        0.32        0.14      0.11 o 
   5  -3   4        0.30        0.08      0.12 o 
  -6  -2   4        8.43        8.56      0.55 o 
  -5  -2   4        0.53        0.75      0.17 o 
  -4  -2   4       23.51       22.93      0.87 o 
  -3  -2   4        2.04        2.51      0.25 o 
  -2  -2   4      194.90      205.94      4.31 o 
  -1  -2   4      770.17      820.53     25.04 o 
   0  -2   4        2.64        2.07      0.08 o 
   1  -2   4        0.19        0.02      0.03 o 
   2  -2   4        0.15       -0.03      0.06 o 
   3  -2   4      102.73       99.36      2.59 o 
   4  -2   4       18.09       18.62      0.60 o 
   5  -2   4        0.27        0.34      0.14 o 
   6  -2   4        8.14        8.56      0.40 o 
  -6  -1   4       10.04        9.88      0.58 o 
  -5  -1   4        2.04        1.85      0.24 o 
  -4  -1   4      551.36      565.94     14.49 o 
  -3  -1   4        0.58        0.80      0.07 o 
  -2  -1   4        1.78        1.32      0.07 o 
  -1  -1   4      162.82      178.59      3.73 o 
   0  -1   4      112.32      110.25      2.32 o 
   1  -1   4      141.00      157.05      3.28 o 
   2  -1   4        9.79        8.59      0.23 o 
   3  -1   4       20.58       22.59      0.86 o 
   4  -1   4       42.90       41.56      1.17 o 
   5  -1   4        1.22        1.26      0.16 o 
   6  -1   4        4.64        5.03      0.30 o 
  -6   0   4        0.61        0.43      0.20 o 
  -5   0   4       42.95       42.14      1.68 o 
  -4   0   4       95.50       98.63      2.13 o 
  -3   0   4      134.04      129.87      2.76 o 
  -2   0   4       27.76       25.68      0.58 o 
  -1   0   4       69.93       59.36      1.28 o 
   0   0   4        1.70        3.55      0.10 o 
   1   0   4      402.65      425.14      8.85 o 
   2   0   4       70.85       75.45      1.61 o 
   3   0   4      117.60      124.34      3.20 o 
   4   0   4        2.18        1.71      0.14 o 
   5   0   4       11.98       11.21      0.72 o 
   6   0   4        1.49        1.80      0.19 o 
  -6   1   4        8.56        9.87      0.61 o 
  -5   1   4        0.01        0.07      0.08 o 
  -4   1   4        8.91        7.73      1.07 o 
  -3   1   4       37.14       38.64      1.07 o 
  -2   1   4      166.20      181.17      8.26 o 
   0   1   4      377.24      420.25     15.55 o 
   1   1   4      134.34      142.54      2.98 o 
   2   1   4      972.48      908.80     51.54 o 
   3   1   4        1.81        1.98      0.12 o 
   4   1   4       24.38       23.59      0.70 o 
   5   1   4        6.34        5.17      0.25 o 
   6   1   4        0.01        0.05      0.18 o 
  -5   2   4       15.31       13.90      0.50 o 
  -4   2   4        0.21        0.26      0.15 o 
  -3   2   4       34.99       38.74      0.88 o 
  -2   2   4      101.43       94.81      2.02 o 
  -1   2   4      436.07      483.76     10.08 o 
   0   2   4      735.01      730.08     33.53 o 
   1   2   4      121.59      108.10      7.20 o 
   2   2   4       32.20       31.95      0.70 o 
   3   2   4       31.67       33.36      1.11 o 
   4   2   4        0.00       -0.01      0.25 o 
   5   2   4        1.47        2.07      0.16 o 
   6   2   4        3.72        4.22      0.50 o 
  -5   3   4        6.15        6.47      0.32 o 
  -4   3   4       16.77       14.53      0.50 o 
  -3   3   4        0.88        0.41      0.12 o 
  -2   3   4       55.37       62.73      1.37 o 
  -1   3   4      457.05      526.72     10.95 o 
   0   3   4       18.90       20.61      0.47 o 
   1   3   4       43.16       40.52      0.88 o 
   2   3   4        1.46        2.18      0.09 o 
   3   3   4        5.38        6.75      0.25 o 
   4   3   4       95.35       95.70      2.52 o 
   5   3   4       13.92       15.37      0.51 o 
   6   3   4       12.03       13.56      0.49 o 
  -5   4   4        0.02        0.14      0.12 o 
  -4   4   4       12.29        8.98      0.46 o 
  -3   4   4       35.86       29.86      0.72 o 
  -2   4   4        3.10        3.76      0.19 o 
  -1   4   4      311.40      341.95      7.14 o 
   0   4   4      137.79      136.60      2.88 o 
   1   4   4      474.95      518.97     10.80 o 
   2   4   4      136.95      124.87      2.64 o 
   3   4   4        3.86        3.77      0.17 o 
   4   4   4       46.63       26.01      1.06 o 
   5   4   4        0.81        0.58      0.10 o 
   6   4   4        0.04       -0.16      0.16 o 
  -4   5   4        8.04        8.63      0.45 o 
  -3   5   4        2.67        3.07      0.20 o 
  -2   5   4       14.28       13.67      0.37 o 
  -1   5   4       10.85       10.80      0.38 o 
   0   5   4        8.53        9.14      0.25 o 
   1   5   4      212.79      237.63      4.98 o 
   2   5   4        4.11        0.35      0.05 o 
   3   5   4       26.74       27.75      0.64 o 
   4   5   4       15.51       16.51      0.51 o 
   5   5   4        3.55        3.79      0.31 o 
   6   5   4        6.66        6.54      0.45 o 
  -4   6   4        0.13        0.03      0.12 o 
  -3   6   4        0.06        0.06      0.08 o 
  -2   6   4        3.87        3.99      0.22 o 
  -1   6   4      104.90      109.52      2.36 o 
   0   6   4       48.02       47.49      1.32 o 
   1   6   4       39.11       35.29      2.20 o 
   2   6   4       38.49       35.74      0.81 o 
   3   6   4        2.40        3.03      0.18 o 
   4   6   4        0.09       -0.07      0.11 o 
   5   6   4        0.08        0.14      0.13 o 
   6   6   4       18.70       19.64      0.93 o 
  -4   7   4        0.97        1.54      0.27 o 
  -3   7   4        1.12        1.43      0.13 o 
  -2   7   4        0.01        0.06      0.09 o 
  -1   7   4       30.90       30.37      0.73 o 
   0   7   4       25.40       24.10      0.59 o 
   1   7   4       11.16       11.46      0.32 o 
   2   7   4       54.96       55.65      1.24 o 
   3   7   4       19.29       18.68      0.59 o 
   4   7   4       15.09       16.57      0.78 o 
   5   7   4        0.32        0.20      0.13 o 
   6   7   4        0.52        0.52      0.18 o 
  -3   8   4       21.16       21.96      0.61 o 
  -2   8   4        0.00        0.05      0.08 o 
  -1   8   4       50.90       50.67      1.17 o 
   0   8   4        9.29        9.37      0.29 o 
   1   8   4       19.92       19.58      0.50 o 
   2   8   4       11.81        9.64      0.37 o 
   3   8   4        0.22        0.46      0.27 o 
   4   8   4       97.50       94.21      3.52 o 
   5   8   4        0.50        0.51      0.17 o 
  -2   9   4        0.87        1.13      0.14 o 
  -1   9   4        3.83        3.75      0.20 o 
   0   9   4       11.25       11.30      0.35 o 
   1   9   4       12.12       10.12      0.40 o 
   2   9   4       39.21       35.43      1.05 o 
   3   9   4        0.72        0.38      0.23 o 
   4   9   4        3.66        3.41      0.33 o 
   5   9   4        0.69        0.88      0.21 o 
  -1  10   4       39.40       47.74      1.15 o 
   0  10   4        0.24        0.21      0.11 o 
   1  10   4        0.52        0.60      0.13 o 
   2  10   4        0.24        0.05      0.10 o 
   3  10   4        3.99        3.37      0.32 o 
   4  10   4       13.58       14.74      0.76 o 
   0  11   4        4.10        5.86      0.44 o 
   1  11   4        0.34        0.25      0.12 o 
   2  11   4        0.92        0.84      0.15 o 
   3  11   4        1.40        1.50      0.19 o 
  -2  -9   5        8.04        8.40      0.39 o 
  -1  -9   5        0.30        0.54      0.14 o 
   0  -9   5        1.50        2.15      0.20 o 
  -3  -8   5      112.99      121.32      3.27 o 
  -2  -8   5        0.95        0.93      0.14 o 
  -1  -8   5       14.45       14.90      0.54 o 
   0  -8   5       10.67       10.79      0.43 o 
   1  -8   5        0.82        0.75      0.14 o 
   2  -8   5        0.11       -0.09      0.13 o 
  -4  -7   5        0.00        0.02      0.11 o 
  -3  -7   5        6.73        8.32      0.36 o 
  -2  -7   5        0.08        0.02      0.09 o 
  -1  -7   5        1.20        2.48      1.10 o 
   0  -7   5        0.58        0.39      0.40 o 
   1  -7   5       26.91       24.98      0.78 o 
   2  -7   5       59.31       52.13      2.05 o 
   3  -7   5        0.28        0.53      0.14 o 
  -5  -6   5        0.84        1.13      0.23 o 
  -4  -6   5       11.53       11.30      0.45 o 
  -3  -6   5       60.61       58.35      1.63 o 
  -2  -6   5        0.07        0.06      0.08 o 
  -1  -6   5      755.63      727.50     18.59 o 
   0  -6   5        0.02       -0.08      0.08 o 
   1  -6   5        2.44        2.17      0.16 o 
   2  -6   5       20.26       20.23      0.64 o 
   3  -6   5        0.52        0.57      0.28 o 
  -5  -5   5        0.61        0.73      0.19 o 
  -4  -5   5       82.24       72.58      2.01 o 
  -3  -5   5        0.00        0.04      0.19 o 
  -2  -5   5       79.44       73.97      2.00 o 
  -1  -5   5      335.55      319.52      8.23 o 
   0  -5   5        0.00       -0.06      0.26 o 
   1  -5   5        0.07       -0.01      0.05 o 
   2  -5   5        1.44        1.40      0.11 o 
   3  -5   5        0.29        0.36      0.11 o 
   4  -5   5       33.35       29.27      0.91 o 
  -5  -4   5        0.45        0.16      0.14 o 
  -4  -4   5        2.64        3.20      0.32 o 
  -3  -4   5        2.00        1.45      0.14 o 
  -2  -4   5       33.64       32.53      0.93 o 
  -1  -4   5        2.53        2.27      0.14 o 
   0  -4   5       38.70       35.65      0.80 o 
   1  -4   5      115.94      118.16      2.52 o 
   2  -4   5        1.76        1.57      0.10 o 
   3  -4   5        7.47        6.03      0.28 o 
   4  -4   5       47.55       49.74      1.41 o 
   5  -4   5        3.77        4.18      0.28 o 
  -5  -3   5        8.45       10.48      0.58 o 
  -4  -3   5        1.05        1.25      0.13 o 
  -3  -3   5       44.19       37.91      1.08 o 
  -2  -3   5      228.04      219.16      5.66 o 
  -1  -3   5       21.81       21.69      0.63 o 
   0  -3   5       33.32       32.04      0.72 o 
   1  -3   5      167.01      166.29      3.50 o 
   2  -3   5       46.19       50.66      1.12 o 
   3  -3   5       33.63       33.54      0.96 o 
   4  -3   5        0.27        0.03      0.17 o 
   5  -3   5        1.88        1.68      0.19 o 
  -5  -2   5        5.30        7.44      0.46 o 
  -4  -2   5        0.30        0.50      0.09 o 
  -3  -2   5        0.51        0.10      0.08 o 
  -2  -2   5       39.54       39.39      1.09 o 
  -1  -2   5       52.86       58.52      1.26 o 
   0  -2   5        2.38        1.34      0.09 o 
   1  -2   5       13.50       11.92      0.36 o 
   2  -2   5      171.95      178.13      3.75 o 
   3  -2   5       51.30       49.40      1.35 o 
   4  -2   5        3.16        3.75      0.23 o 
   5  -2   5        0.04       -0.03      0.11 o 
  -5  -1   5        0.41        0.62      0.16 o 
  -4  -1   5       10.87       11.81      0.42 o 
  -3  -1   5      243.78      213.84      5.53 o 
  -2  -1   5       79.51       78.05      1.67 o 
  -1  -1   5       83.02      100.86      2.13 o 
   0  -1   5     1024.97      972.30     20.56 o 
   1  -1   5        9.36        6.67      0.49 o 
   2  -1   5      202.79      201.27      4.22 o 
   3  -1   5       37.11       38.21      1.06 o 
   4  -1   5       41.81       41.89      1.18 o 
   5  -1   5        5.71        5.03      0.46 o 
   6  -1   5        0.15        0.01      0.13 o 
  -5   0   5        0.05        0.11      0.14 o 
  -4   0   5       32.80       34.45      0.99 o 
  -3   0   5      708.84      718.56     14.94 o 
  -2   0   5       26.50       25.97      0.59 o 
  -1   0   5      215.17      205.69      4.30 o 
   0   0   5       17.93       15.63      0.36 o 
   1   0   5       36.56       39.97      0.87 o 
   2   0   5      168.54      194.97      4.08 o 
   3   0   5        0.90        0.97      0.10 o 
   4   0   5       66.10       66.94      2.85 o 
   5   0   5       11.99       10.88      0.70 o 
   6   0   5        0.24        0.29      0.15 o 
  -5   1   5        3.09        3.52      0.31 o 
  -4   1   5        2.10        1.57      0.11 o 
  -3   1   5        1.85        1.60      0.12 o 
  -2   1   5        0.75        1.20      0.09 o 
  -1   1   5        4.83        5.47      0.16 o 
   0   1   5        4.29        3.30      0.14 o 
   1   1   5      285.40      298.06      6.20 o 
   2   1   5     1292.74     1472.69     30.63 o 
   3   1   5       16.82       18.50      0.55 o 
   4   1   5       37.38       34.32      0.97 o 
   5   1   5        1.24        1.54      0.16 o 
   6   1   5        2.37        2.59      0.20 o 
  -5   2   5        0.15        0.25      0.12 o 
  -4   2   5        1.41        1.26      0.14 o 
  -3   2   5        8.79        8.06      0.25 o 
  -2   2   5       32.07       33.65      0.76 o 
  -1   2   5      127.46      160.87      4.14 o 
   0   2   5       68.33       71.99      1.53 o 
   1   2   5        1.39        3.92      0.14 o 
   2   2   5        4.75        4.77      0.34 o 
   3   2   5        0.10        0.04      0.06 o 
   4   2   5        0.19        0.11      0.08 o 
   5   2   5        6.06        6.44      0.43 o 
   6   2   5       10.28       11.27      0.44 o 
  -5   3   5        5.24        5.74      0.37 o 
  -4   3   5       10.60        9.21      0.37 o 
  -3   3   5        1.68        2.06      0.25 o 
  -2   3   5      150.13      159.03      3.36 o 
  -1   3   5        5.42        3.42      0.13 o 
   0   3   5       21.07       29.59      0.66 o 
   1   3   5       20.09       25.35      0.57 o 
   2   3   5       75.99       72.59      1.55 o 
   3   3   5        2.15        2.40      0.14 o 
   4   3   5        0.13        0.09      0.07 o 
   5   3   5        9.89       10.97      0.52 o 
   6   3   5        1.18        1.06      0.16 o 
  -5   4   5        1.83        1.28      0.17 o 
  -4   4   5        0.03       -0.08      0.08 o 
  -3   4   5      159.94      139.30      3.72 o 
  -2   4   5       39.28       41.48      0.94 o 
  -1   4   5        2.44        3.64      0.14 o 
   0   4   5      181.57      188.67      3.95 o 
   1   4   5       18.78       19.14      0.45 o 
   2   4   5        1.34        2.52      0.11 o 
   3   4   5       31.21       29.30      0.77 o 
   4   4   5        0.00       -0.01      0.08 o 
   5   4   5       11.11       11.90      0.43 o 
   6   4   5        0.09        0.28      0.17 o 
  -4   5   5        0.40        0.51      0.14 o 
  -3   5   5       14.26       13.23      0.39 o 
  -2   5   5        0.50        0.32      0.09 o 
  -1   5   5        0.63        0.11      0.07 o 
   0   5   5        0.01        0.05      0.05 o 
   1   5   5       20.23       20.25      0.48 o 
   2   5   5      312.09      329.77      8.33 o 
   3   5   5        7.06        6.05      0.24 o 
   4   5   5        7.74        7.98      0.43 o 
   5   5   5        0.44        0.61      0.11 o 
   6   5   5        0.02        0.11      0.15 o 
  -4   6   5        0.98        1.18      0.17 o 
  -3   6   5       38.43       37.81      0.91 o 
  -2   6   5        3.94        3.76      0.25 o 
  -1   6   5      958.06      965.69     20.08 o 
   0   6   5        3.92        3.95      0.23 o 
   1   6   5       21.78       20.05      0.49 o 
   2   6   5       51.86       55.63      1.23 o 
   3   6   5        0.01        0.06      0.05 o 
   4   6   5        1.31        1.75      0.14 o 
   5   6   5        4.50        4.59      0.34 o 
   6   6   5        1.60        1.70      0.24 o 
  -3   7   5        2.37        3.72      0.20 o 
  -2   7   5       25.72       28.21      0.70 o 
  -1   7   5      214.57      216.71      5.71 o 
   0   7   5        0.09        0.08      0.07 o 
   1   7   5        1.72        2.25      0.12 o 
   2   7   5        1.19        1.17      0.46 o 
   3   7   5        0.31        0.29      0.09 o 
   4   7   5      110.55      114.03      4.20 o 
   5   7   5        3.49        3.88      0.33 o 
   6   7   5        3.76        4.20      0.36 o 
  -3   8   5        2.14        2.46      0.18 o 
  -2   8   5        1.37        2.12      0.42 o 
  -1   8   5        0.34        0.57      0.12 o 
   0   8   5        3.29        2.83      0.15 o 
   1   8   5       35.76       35.16      0.83 o 
   2   8   5        0.35        0.56      0.08 o 
   3   8   5        1.66        1.90      0.32 o 
   4   8   5      109.88      117.39      4.33 o 
  -2   9   5       11.83       11.08      0.54 o 
  -1   9   5       21.52       22.74      0.61 o 
   0   9   5        1.92        1.93      0.14 o 
   1   9   5       46.66       45.27      1.05 o 
   2   9   5        2.14        2.03      0.17 o 
   3   9   5       17.15       18.01      0.61 o 
   4   9   5        5.73        5.62      0.42 o 
   5   9   5        0.58        0.24      0.18 o 
  -1  10   5        0.29        0.22      0.11 o 
   0  10   5        1.22        0.88      0.11 o 
   1  10   5        2.73        2.81      0.21 o 
   2  10   5        2.53        1.96      0.18 o 
   3  10   5        7.87        9.64      0.41 o 
   4  10   5        0.02        0.16      0.16 o 
   1  11   5        0.00       -0.03      0.10 o 
   2  11   5        2.47        2.89      0.29 o 
   3  11   5        9.06       10.80      0.46 o 
  -3  -8   6        7.53        7.68      0.37 o 
  -2  -8   6        0.25        0.18      0.12 o 
  -1  -8   6        0.01       -0.01      0.10 o 
   0  -8   6        0.87        1.01      0.15 o 
   1  -8   6       11.03       13.05      0.50 o 
  -4  -7   6        0.20       -0.03      0.11 o 
  -3  -7   6        3.60        3.76      0.24 o 
  -2  -7   6        4.29        4.72      0.26 o 
  -1  -7   6        3.41        3.78      0.25 o 
   0  -7   6        1.12        1.09      0.14 o 
   1  -7   6        2.54        2.56      0.19 o 
   2  -7   6        0.00       -0.15      0.15 o 
  -4  -6   6        0.20        0.38      0.16 o 
  -3  -6   6        7.27        7.97      0.35 o 
  -2  -6   6        2.37        2.43      0.18 o 
  -1  -6   6        0.03        0.21      0.10 o 
   0  -6   6       91.87       91.36      2.46 o 
   1  -6   6        8.84        9.05      0.36 o 
   2  -6   6       11.72       12.92      0.64 o 
   3  -6   6       18.31       20.38      0.67 o 
  -5  -5   6        2.97        3.15      0.32 o 
  -4  -5   6        1.85        1.59      0.17 o 
  -3  -5   6        0.13        0.39      0.11 o 
  -2  -5   6       25.68       24.11      0.74 o 
  -1  -5   6       49.42       46.33      1.30 o 
   0  -5   6      345.97      337.60      8.68 o 
   1  -5   6        5.26        4.37      0.22 o 
   2  -5   6       20.63       21.10      0.90 o 
   3  -5   6        2.53        2.54      0.24 o 
   4  -5   6        2.93        3.51      0.24 o 
  -5  -4   6        0.00       -0.03      0.15 o 
  -4  -4   6        0.13        0.18      0.21 o 
  -3  -4   6       76.97       63.51      1.75 o 
  -2  -4   6       15.17       13.30      0.45 o 
  -1  -4   6        3.87        3.89      0.19 o 
   0  -4   6        0.85        0.61      0.11 o 
   1  -4   6       10.84       10.57      0.30 o 
   2  -4   6        6.94        7.54      0.24 o 
   3  -4   6        0.28        0.38      0.11 o 
   4  -4   6       23.74       24.29      0.77 o 
  -5  -3   6       11.23       13.16      0.69 o 
  -4  -3   6       55.03       55.26      1.55 o 
  -3  -3   6       75.26       71.21      1.94 o 
  -2  -3   6        2.85        3.63      0.20 o 
  -1  -3   6        4.65        6.05      0.39 o 
   0  -3   6       12.98       11.85      0.31 o 
   1  -3   6        0.99        1.21      0.08 o 
   2  -3   6       32.98       33.69      0.77 o 
   3  -3   6        0.72        1.13      0.16 o 
   4  -3   6       11.98       12.85      0.47 o 
   5  -3   6        1.91        2.54      0.22 o 
  -5  -2   6        1.27        1.32      0.22 o 
  -4  -2   6        1.13        0.98      0.17 o 
  -3  -2   6       57.75       57.73      1.58 o 
  -2  -2   6        2.16        1.76      0.31 o 
  -1  -2   6      190.23      200.04      4.19 o 
   0  -2   6        0.01       -0.07      0.07 o 
   1  -2   6       88.21       83.79      1.79 o 
   2  -2   6       36.83       38.34      0.86 o 
   3  -2   6        2.99        3.16      0.19 o 
   4  -2   6        0.47        0.08      0.09 o 
   5  -2   6        0.00       -0.16      0.16 o 
  -5  -1   6        0.01       -0.05      0.13 o 
  -4  -1   6        0.16        0.15      0.07 o 
  -3  -1   6       12.26       11.02      0.78 o 
  -2  -1   6       66.78       64.89      1.40 o 
  -1  -1   6        3.48        1.69      0.08 o 
   0  -1   6      397.62      391.95      8.16 o 
   1  -1   6      113.21      109.92      2.81 o 
   2  -1   6        0.43        0.43      0.06 o 
   3  -1   6       23.63       24.67      0.72 o 
   4  -1   6       10.00        8.92      0.35 o 
   5  -1   6        0.48        0.36      0.15 o 
  -5   0   6        5.69        6.16      0.41 o 
  -4   0   6       13.23       12.82      0.45 o 
  -3   0   6      263.92      259.90      5.45 o 
  -2   0   6        0.82        0.98      0.07 o 
  -1   0   6       10.01        8.60      0.29 o 
   0   0   6        8.49       10.66      0.26 o 
   1   0   6        2.15        1.88      0.09 o 
   2   0   6       30.91       30.95      0.70 o 
   3   0   6        0.57        0.76      0.10 o 
   4   0   6        1.27        1.13      0.13 o 
   5   0   6       18.96       18.30      0.61 o 
   6   0   6        0.44        0.41      0.23 o 
  -5   1   6       24.13       27.71      1.19 o 
  -4   1   6        6.26        6.85      0.24 o 
  -3   1   6       10.14       11.18      0.32 o 
  -2   1   6       52.22       46.97      2.33 o 
  -1   1   6      141.71      130.72      2.76 o 
   0   1   6      459.92      446.11     11.51 o 
   1   1   6        0.10        0.31      0.07 o 
   2   1   6     1486.75     1574.30     76.71 o 
   3   1   6        0.03        0.11      0.07 o 
   4   1   6        3.33        2.96      0.19 o 
   5   1   6        9.71       10.07      0.39 o 
   6   1   6        0.35        0.47      0.14 o 
  -4   2   6       12.04       13.67      0.39 o 
  -3   2   6       55.53       55.03      1.23 o 
  -2   2   6       15.94       16.26      0.40 o 
  -1   2   6      300.61      317.44      6.63 o 
   0   2   6       46.37       54.77      1.48 o 
   1   2   6       13.80       13.69      0.80 o 
   2   2   6      805.13      808.81     16.81 o 
   3   2   6        5.03        4.86      0.41 o 
   4   2   6        0.42        0.71      0.19 o 
   5   2   6        0.79        1.24      0.14 o 
   6   2   6        0.36        0.55      0.19 o 
  -5   3   6        0.95        0.93      0.22 o 
  -4   3   6        0.44        0.39      0.11 o 
  -3   3   6       43.04       36.88      0.86 o 
  -2   3   6        0.22        0.09      0.06 o 
  -1   3   6        2.92        4.45      0.15 o 
   0   3   6      171.72      191.18      4.01 o 
   1   3   6       39.00       40.29      0.88 o 
   2   3   6       99.56       93.58      1.99 o 
   3   3   6       11.50       13.18      0.41 o 
   4   3   6       51.07       51.61      1.40 o 
   5   3   6        3.98        3.81      0.26 o 
   6   3   6        0.52        0.69      0.14 o 
  -4   4   6        0.95        0.56      0.18 o 
  -3   4   6       47.05       40.99      0.96 o 
  -2   4   6       12.22       11.93      0.33 o 
  -1   4   6       46.89       40.39      0.90 o 
   0   4   6        0.90        0.95      0.09 o 
   1   4   6      314.56      312.21      6.52 o 
   2   4   6      159.10      165.31      3.48 o 
   3   4   6        1.39        1.62      0.19 o 
   4   4   6       58.34       57.21      1.67 o 
   5   4   6        0.01        0.23      0.10 o 
   6   4   6        0.79        1.40      0.17 o 
  -4   5   6        2.03        1.72      0.27 o 
  -3   5   6        1.07        1.52      0.13 o 
  -2   5   6       57.34       48.82      1.11 o 
  -1   5   6        1.66        1.89      0.11 o 
   0   5   6        7.12        7.44      0.22 o 
   1   5   6        1.89        2.27      0.11 o 
   2   5   6       22.81       23.94      0.67 o 
   3   5   6        1.62        1.36      0.10 o 
   4   5   6        1.83        2.68      0.58 o 
   5   5   6        0.14        0.21      0.09 o 
   6   5   6        7.68       11.02      0.62 o 
  -4   6   6        0.02        0.13      0.17 o 
  -3   6   6        2.99        2.57      0.21 o 
  -2   6   6        0.01        0.11      0.11 o 
  -1   6   6       12.59       12.14      0.35 o 
   0   6   6      140.20      138.29      2.94 o 
   1   6   6      116.84      114.60      2.45 o 
   2   6   6        6.71        6.74      0.21 o 
   3   6   6      155.91      154.22      3.28 o 
   4   6   6        1.01        0.77      0.14 o 
   5   6   6        3.03        3.29      0.28 o 
   6   6   6        0.74        0.48      0.18 o 
  -3   7   6        3.73        4.25      0.28 o 
  -2   7   6       10.53        9.90      0.42 o 
  -1   7   6        2.37        2.34      0.14 o 
   0   7   6      463.56      452.01      9.45 o 
   1   7   6        4.07        3.70      0.16 o 
   2   7   6       67.74       65.42      1.44 o 
   3   7   6        0.27        0.55      0.10 o 
   4   7   6        2.88        3.33      0.29 o 
   5   7   6       41.17       42.42      1.71 o 
   6   7   6        0.83        0.74      0.19 o 
  -3   8   6       29.02       36.01      1.15 o 
  -2   8   6       21.77       22.66      0.99 o 
  -1   8   6       23.22       22.73      0.59 o 
   0   8   6        9.12        7.82      0.26 o 
   1   8   6        2.02        1.59      0.11 o 
   2   8   6       20.77       18.81      0.49 o 
   3   8   6        1.46        0.95      0.61 o 
   4   8   6       13.12       12.11      0.63 o 
   5   8   6       93.70       92.73      3.49 o 
  -2   9   6        1.90        1.87      0.20 o 
  -1   9   6        0.20        0.05      0.18 o 
   0   9   6        0.11        0.09      0.07 o 
   1   9   6        0.00       -0.03      0.06 o 
   2   9   6       49.27       44.66      1.30 o 
   3   9   6        2.64        2.86      0.20 o 
   4   9   6        0.12        0.00      0.15 o 
   5   9   6        1.74        1.96      0.27 o 
  -1  10   6       17.26       18.56      1.44 o 
   0  10   6        1.36        2.17      0.20 o 
   1  10   6        7.38        8.09      0.37 o 
   2  10   6       10.80        9.22      0.39 o 
   3  10   6        1.16        1.26      0.16 o 
   4  10   6        0.17        0.09      0.16 o 
   1  11   6        0.00        0.11      0.19 o 
   2  11   6        0.18        0.10      0.19 o 
  -2  -8   7       20.99       20.71      0.71 o 
  -1  -8   7        2.29        2.23      0.20 o 
   0  -8   7       27.40       29.93      0.95 o 
  -3  -7   7        4.14        4.96      0.29 o 
  -2  -7   7        3.21        3.09      0.22 o 
  -1  -7   7        0.00       -0.05      0.09 o 
   0  -7   7        7.24        6.91      0.33 o 
   1  -7   7        0.40        0.38      0.13 o 
   2  -7   7       21.32       19.89      0.92 o 
  -4  -6   7        1.40        1.68      0.27 o 
  -3  -6   7        0.07        0.02      0.20 o 
  -2  -6   7        0.04        0.05      0.09 o 
  -1  -6   7        0.43        0.16      0.09 o 
   0  -6   7       22.72       21.08      0.68 o 
   1  -6   7        1.78        2.07      0.17 o 
   2  -6   7        4.34        4.41      0.33 o 
   3  -6   7        0.06       -0.11      0.17 o 
  -4  -5   7        1.33        0.63      0.22 o 
  -3  -5   7        0.64        0.26      0.11 o 
  -2  -5   7        0.04       -0.07      0.07 o 
  -1  -5   7        4.03        4.73      0.24 o 
   0  -5   7        1.80        1.63      0.15 o 
   1  -5   7        0.25        0.01      0.12 o 
   2  -5   7        0.10        0.14      0.09 o 
   3  -5   7        0.13        0.38      0.12 o 
  -4  -4   7        6.17        7.35      0.51 o 
  -3  -4   7        0.01       -0.08      0.08 o 
  -2  -4   7      100.30       94.24      2.52 o 
  -1  -4   7        2.04        1.63      0.13 o 
   0  -4   7        5.04        5.14      0.23 o 
   1  -4   7       11.37       11.80      0.33 o 
   2  -4   7        4.32        4.68      0.19 o 
   3  -4   7        8.25        9.05      0.39 o 
   4  -4   7        2.77        4.40      0.26 o 
  -4  -3   7        7.20        7.95      0.52 o 
  -3  -3   7        0.01        0.05      0.12 o 
  -2  -3   7       11.19        8.08      0.32 o 
  -1  -3   7        4.76        4.08      0.19 o 
   0  -3   7       41.82       41.38      1.15 o 
   1  -3   7       15.78       15.70      0.40 o 
   2  -3   7       11.47       11.15      0.31 o 
   3  -3   7       34.16       35.13      1.01 o 
   4  -3   7        1.26        1.56      0.17 o 
   5  -3   7       19.87       21.92      1.17 o 
  -4  -2   7        1.13        0.99      0.18 o 
  -3  -2   7       16.25       17.08      0.84 o 
  -2  -2   7       31.35       30.72      0.88 o 
  -1  -2   7        1.12        1.32      0.22 o 
   0  -2   7       25.74       30.24      0.69 o 
   1  -2   7       13.13       14.42      0.36 o 
   2  -2   7        2.15        2.30      0.14 o 
   3  -2   7       23.14       20.10      0.62 o 
   4  -2   7        0.39        0.08      0.11 o 
   5  -2   7        1.27        1.23      0.17 o 
  -4  -1   7        0.05        0.00      0.13 o 
  -3  -1   7       28.44       26.37      1.17 o 
  -2  -1   7        1.31        1.41      0.19 o 
  -1  -1   7       36.74       39.70      1.10 o 
   0  -1   7      401.40      420.14     10.86 o 
   1  -1   7        0.13        0.10      0.05 o 
   2  -1   7        0.92        1.87      0.25 o 
   3  -1   7        1.70        1.90      0.30 o 
   4  -1   7        5.66        6.62      0.30 o 
   5  -1   7       13.28       12.27      0.47 o 
  -4   0   7       10.29       11.09      0.61 o 
  -3   0   7      554.52      552.73     20.53 o 
  -2   0   7        0.59        0.49      0.12 o 
  -1   0   7        1.67        1.72      0.11 o 
   0   0   7       10.66       11.61      0.38 o 
   1   0   7       43.37       38.94      2.11 o 
   2   0   7        0.15        0.06      0.11 o 
   3   0   7        2.37        3.23      0.39 o 
   4   0   7       17.99       20.30      0.63 o 
   5   0   7       12.14       11.28      0.43 o 
   6   0   7        0.01        0.05      0.20 o 
  -4   1   7       23.49       23.66      1.07 o 
  -3   1   7       34.16       34.42      1.14 o 
  -2   1   7      121.03      115.46      3.06 o 
  -1   1   7        0.16        0.24      0.11 o 
   0   1   7        5.29        4.85      0.20 o 
   1   1   7        3.90        3.03      0.15 o 
   2   1   7      214.11      216.62      4.54 o 
   3   1   7       34.29       38.17      1.05 o 
   4   1   7       16.50       15.72      0.51 o 
   5   1   7        0.31        0.13      0.11 o 
   6   1   7        3.42        3.62      0.27 o 
  -4   2   7        4.09        3.29      0.21 o 
  -3   2   7        0.88        1.15      0.14 o 
  -2   2   7        0.31        0.58      0.17 o 
  -1   2   7      208.27      209.60      5.47 o 
   0   2   7       72.01       67.46      1.82 o 
   1   2   7      213.99      232.21      6.51 o 
   2   2   7       81.24       88.74      2.36 o 
   3   2   7      162.37      157.19      5.46 o 
   4   2   7        0.46        0.38      0.10 o 
   5   2   7        3.76        4.03      0.23 o 
   6   2   7        0.02        0.15      0.11 o 
  -4   3   7       36.66       37.26      1.13 o 
  -3   3   7        9.92        9.29      0.37 o 
  -2   3   7       31.44       32.17      0.94 o 
  -1   3   7       30.62       27.62      1.18 o 
   0   3   7      110.12      126.29      3.33 o 
   1   3   7       85.38       85.77      2.29 o 
   2   3   7       21.05       19.14      0.58 o 
   3   3   7        4.32        3.65      0.61 o 
   4   3   7        0.24        0.14      0.08 o 
   5   3   7        7.91        8.99      0.41 o 
   6   3   7        1.02        1.35      0.17 o 
  -4   4   7        0.48        0.58      0.13 o 
  -3   4   7       30.63       24.14      0.77 o 
  -2   4   7       68.27       54.87      1.54 o 
  -1   4   7        0.03        0.21      0.08 o 
   0   4   7      166.28      169.58      4.45 o 
   1   4   7      105.83      105.93      4.24 o 
   2   4   7        0.75        0.78      0.09 o 
   3   4   7        3.54        3.01      0.16 o 
   4   4   7        2.87        3.71      0.34 o 
   5   4   7       19.52       17.40      0.57 o 
   6   4   7        2.93        2.82      0.21 o 
  -4   5   7        0.43        0.16      0.17 o 
  -3   5   7        1.52        2.53      0.20 o 
  -2   5   7       35.99       33.72      1.01 o 
  -1   5   7        1.07        0.88      0.21 o 
   0   5   7       57.76       63.07      1.73 o 
   1   5   7       30.93       34.18      0.98 o 
   2   5   7      148.35       75.57      2.93 o 
   3   5   7        0.09        0.34      0.07 o 
   4   5   7        0.01        0.03      0.13 o 
   5   5   7       17.54       18.96      1.06 o 
   6   5   7        0.03        0.22      0.31 o 
  -3   6   7        4.01        4.60      0.28 o 
  -2   6   7        0.03       -0.06      0.08 o 
  -1   6   7        8.05        8.59      0.35 o 
   0   6   7      181.74      189.17      4.98 o 
   1   6   7        0.67        0.43      0.09 o 
   2   6   7        6.80        7.62      0.55 o 
   3   6   7        1.29        1.72      0.14 o 
   4   6   7        2.18        3.09      0.18 o 
   5   6   7        0.44        0.41      0.11 o 
  -3   7   7        2.58        3.74      0.27 o 
  -2   7   7        0.48        0.42      0.13 o 
  -1   7   7        0.89        1.05      0.14 o 
   0   7   7       60.96       61.52      1.73 o 
   1   7   7        0.27        0.21      0.09 o 
   2   7   7        9.60       11.18      0.41 o 
   3   7   7        0.05       -0.06      0.08 o 
   4   7   7        0.62        0.52      0.13 o 
  -2   8   7        6.31        6.40      0.34 o 
  -1   8   7        0.05        0.30      0.18 o 
   0   8   7        0.27        0.30      0.12 o 
   1   8   7        4.40        3.80      0.23 o 
   2   8   7        4.47        3.98      0.23 o 
   3   8   7        3.79        1.23      0.18 o 
  -2   9   7        3.19        3.85      0.42 o 
  -1   9   7        0.15        0.32      0.13 o 
   0   9   7        9.78        9.11      0.40 o 
   1   9   7        1.59        1.37      0.16 o 
   2   9   7        0.02        0.07      0.16 o 
   3   9   7       21.32       21.60      1.04 o 
   0  10   7        8.30       10.49      0.46 o 
   1  10   7       12.39       11.82      0.48 o 
   2  10   7        1.06        0.68      0.23 o 
   3  10   7        7.02        6.06      0.48 o 
  -2  -7   8       71.75       74.20      3.07 o 
  -1  -7   8        0.24        0.23      0.18 o 
   0  -7   8        4.42        5.74      0.48 o 
   1  -7   8        1.15        0.68      0.23 o 
  -3  -6   8        0.05       -0.10      0.16 o 
  -2  -6   8       11.03       11.32      0.69 o 
  -1  -6   8        0.03        0.05      0.14 o 
   0  -6   8       30.44       33.07      1.49 o 
   1  -6   8        1.12        0.73      0.24 o 
  -4  -5   8        0.02       -0.15      0.15 o 
  -3  -5   8       29.69       28.53      1.34 o 
  -2  -5   8       18.77       20.06      1.01 o 
  -1  -5   8        1.02        0.91      0.21 o 
   0  -5   8      374.55      365.90     13.71 o 
   1  -5   8        7.53        5.99      0.44 o 
   3  -5   8        0.00        0.00      0.16 o 
  -4  -4   8        0.20        0.24      0.18 o 
  -3  -4   8       25.12       22.00      1.09 o 
  -2  -4   8        3.54        2.71      0.30 o 
  -1  -4   8       16.28       16.94      0.86 o 
   0  -4   8       47.97       49.66      2.05 o 
   1  -4   8        1.79        1.88      0.23 o 
   2  -4   8        7.46        7.32      0.43 o 
   3  -4   8        0.02       -0.07      0.15 o 
   4  -4   8        0.01        0.05      0.18 o 
  -4  -3   8        0.11        0.17      0.14 o 
  -3  -3   8       16.57       18.75      0.94 o 
  -2  -3   8        0.11        0.38      0.18 o 
  -1  -3   8       56.56       54.39      2.22 o 
   0  -3   8        7.85        8.82      0.51 o 
   1  -3   8        2.51        2.62      0.17 o 
   2  -3   8       34.37       33.49      0.98 o 
   3  -3   8        3.07        3.81      0.33 o 
   4  -3   8        3.99        4.06      0.37 o 
  -4  -2   8       21.27       24.44      1.15 o 
  -3  -2   8        1.00        1.04      0.19 o 
  -2  -2   8       11.19       10.27      0.59 o 
  -1  -2   8       95.07       99.08      3.86 o 
   0  -2   8       23.45       21.17      0.64 o 
   1  -2   8        7.14        7.33      0.42 o 
   2  -2   8       10.86       11.70      0.41 o 
   3  -2   8        6.04        5.25      0.37 o 
   4  -2   8        0.76        0.88      0.19 o 
   5  -2   8        0.01        0.10      0.18 o 
  -4  -1   8        2.31        4.38      0.38 o 
  -3  -1   8        0.10        0.07      0.13 o 
  -2  -1   8        6.24        4.95      0.40 o 
  -1  -1   8        4.88        5.80      0.24 o 
   0  -1   8       47.69       46.26      1.28 o 
   1  -1   8       83.91       81.65      2.19 o 
   2  -1   8       15.47       16.57      0.53 o 
   3  -1   8       43.45       45.98      1.83 o 
   4  -1   8       16.55       17.61      0.85 o 
   5  -1   8        0.74        1.34      0.24 o 
  -4   0   8        0.31        0.16      0.15 o 
  -3   0   8        9.81       10.75      0.61 o 
  -2   0   8      546.93      545.59     14.09 o 
  -1   0   8       19.26       18.89      0.58 o 
   0   0   8        9.23        7.58      0.42 o 
   1   0   8      127.28      124.91      3.30 o 
   2   0   8        6.31        7.06      0.27 o 
   3   0   8        0.75        0.53      0.16 o 
   4   0   8        1.64        0.97      0.21 o 
   5   0   8       11.54       10.53      0.61 o 
  -4   1   8        8.01        7.82      0.51 o 
  -3   1   8        0.93        1.33      0.20 o 
  -2   1   8      222.39      221.36      5.79 o 
  -1   1   8       18.76       18.56      0.58 o 
   0   1   8       11.58       13.41      0.44 o 
   1   1   8       21.75       20.33      0.73 o 
   2   1   8       12.27        9.78      0.77 o 
   3   1   8      252.42      262.60      9.57 o 
   4   1   8        0.02        0.13      0.14 o 
   5   1   8        3.87        3.76      0.33 o 
  -4   2   8        2.27        2.99      0.31 o 
  -3   2   8        0.01        0.04      0.08 o 
  -2   2   8        3.17        3.13      0.19 o 
  -1   2   8        1.59        1.52      0.13 o 
   0   2   8       50.18       53.15      1.78 o 
   1   2   8        3.17        3.99      0.19 o 
   2   2   8       14.64       16.88      0.53 o 
   3   2   8      208.08      195.52      7.16 o 
   4   2   8        0.15       -0.05      0.12 o 
   5   2   8        2.62        2.84      0.30 o 
   6   2   8        0.01       -0.12      0.14 o 
  -4   3   8        0.75        1.24      0.16 o 
  -3   3   8        3.12        2.96      0.20 o 
  -2   3   8        2.56        2.78      0.19 o 
  -1   3   8        0.57        0.96      0.18 o 
   0   3   8       51.12       54.53      1.50 o 
   1   3   8        8.87       10.07      0.36 o 
   2   3   8        0.67        0.52      0.09 o 
   3   3   8        0.20        0.13      0.13 o 
   4   3   8        0.17       -0.09      0.11 o 
   5   3   8        1.03        1.10      0.21 o 
   6   3   8        0.26        0.20      0.19 o 
  -4   4   8        1.14        1.58      0.20 o 
  -3   4   8        2.27        1.78      0.17 o 
  -2   4   8        3.52        3.67      0.22 o 
  -1   4   8       84.68       84.74      2.30 o 
   0   4   8        6.07        6.26      0.32 o 
   1   4   8        0.80        0.54      0.09 o 
   2   4   8        7.24        8.41      0.32 o 
   3   4   8        2.46        2.10      0.21 o 
   4   4   8        0.03       -0.12      0.12 o 
   5   4   8        1.99        1.47      0.23 o 
   6   4   8        4.73        5.48      0.43 o 
  -4   5   8        0.88        0.95      0.23 o 
  -3   5   8        0.27        0.22      0.20 o 
  -2   5   8       86.11       73.17      2.04 o 
  -1   5   8        0.00        0.00      0.08 o 
   0   5   8        1.38        1.67      0.17 o 
   1   5   8        6.96        6.54      0.28 o 
   2   5   8        1.97        2.40      0.22 o 
   3   5   8        9.21       10.51      0.55 o 
   4   5   8        8.67        8.67      0.49 o 
   5   5   8        0.05        0.01      0.15 o 
   6   5   8        1.35        0.64      0.19 o 
  -3   6   8        0.01        0.04      0.12 o 
  -2   6   8       11.71       11.22      0.45 o 
  -1   6   8        0.00        0.15      0.12 o 
   0   6   8       58.16       58.10      2.37 o 
   1   6   8        5.96        6.82      0.43 o 
   2   6   8        0.96        0.80      0.18 o 
   3   6   8       76.94       78.63      2.99 o 
   4   6   8        1.88        2.11      0.24 o 
   5   6   8        1.04        0.77      0.18 o 
  -3   7   8        6.81        7.84      0.40 o 
  -2   7   8        5.92        5.79      0.37 o 
  -1   7   8        0.57        0.58      0.12 o 
   0   7   8      321.60      314.68      8.23 o 
   1   7   8       31.63       33.04      1.00 o 
   2   7   8        2.87        2.59      0.26 o 
   3   7   8        1.24        1.44      0.19 o 
   4   7   8        0.17        0.35      0.14 o 
  -2   8   8        8.20       10.87      0.47 o 
  -1   8   8        3.26        3.06      0.23 o 
   0   8   8       15.82       13.67      0.51 o 
   1   8   8        3.05        3.07      0.32 o 
   2   8   8        2.39        3.35      0.30 o 
   3   8   8        0.51        0.37      0.15 o 
   4   8   8        0.60        0.66      0.18 o 
  -1   9   8        2.52        2.56      0.46 o 
   0   9   8        3.56        3.95      0.26 o 
   1   9   8        0.09        0.07      0.10 o 
   2   9   8       15.06       16.78      0.59 o 
   3   9   8        0.01        0.12      0.14 o 
   0  10   8       17.72       19.86      0.72 o 
   1  10   8        1.74        1.61      0.19 o 
   2  10   8        3.41        3.41      0.24 o 
   3  10   8        0.28        0.15      0.20 o 
  -2  -6   9        0.01       -0.18      0.18 o 
  -1  -6   9        0.23        0.37      0.20 o 
   0  -6   9        0.46        0.90      0.24 o 
   1  -6   9        3.49        3.14      0.37 o 
  -3  -5   9        0.35        0.06      0.19 o 
  -2  -5   9        0.72        0.45      0.20 o 
  -1  -5   9        0.25        0.15      0.17 o 
   0  -5   9        0.54        1.24      0.24 o 
   1  -5   9       88.76       90.95      3.61 o 
  -3  -4   9        7.65        8.78      0.60 o 
  -2  -4   9        8.19        7.29      0.52 o 
  -1  -4   9       44.13       47.44      2.01 o 
   0  -4   9        2.52        2.89      0.31 o 
   1  -4   9       67.02       67.99      2.75 o 
   3  -4   9        0.66        0.92      0.21 o 
  -4  -3   9        1.85        2.85      0.33 o 
  -3  -3   9        0.79        0.75      0.20 o 
  -2  -3   9       38.33       35.37      1.56 o 
  -1  -3   9        1.26        0.61      0.18 o 
   0  -3   9        0.00        0.05      0.12 o 
   1  -3   9        2.18        1.84      0.24 o 
   2  -3   9        0.11        0.08      0.13 o 
   3  -3   9        8.84        9.28      0.53 o 
   4  -3   9        2.17        2.49      0.31 o 
  -4  -2   9       26.27       29.18      1.36 o 
  -3  -2   9       19.96       19.23      0.95 o 
  -2  -2   9       69.94       70.62      2.85 o 
  -1  -2   9        1.18        0.77      0.18 o 
   0  -2   9        6.81        7.13      0.46 o 
   1  -2   9        1.48        1.53      0.16 o 
   2  -2   9        0.17        0.13      0.13 o 
   3  -2   9       11.06       10.25      0.56 o 
   4  -2   9        0.09        0.51      0.18 o 
  -4  -1   9        3.15        3.63      0.37 o 
  -3  -1   9        0.18        0.37      0.16 o 
  -2  -1   9        1.56        1.12      0.21 o 
  -1  -1   9        0.63        0.55      0.15 o 
   0  -1   9       51.52       53.26      1.47 o 
   1  -1   9        2.86        2.58      0.17 o 
   2  -1   9       20.90       22.65      0.87 o 
   3  -1   9       12.88       14.39      0.71 o 
   4  -1   9        1.28        2.57      0.29 o 
   5  -1   9        0.00       -0.14      0.16 o 
  -4   0   9        2.09        2.27      0.29 o 
  -3   0   9        3.71        3.68      0.35 o 
  -2   0   9       20.23       20.17      0.96 o 
  -1   0   9        4.83        4.20      0.61 o 
   0   0   9        0.38        0.29      0.07 o 
   1   0   9       54.78       49.08      1.36 o 
   2   0   9        0.48        0.31      0.08 o 
   3   0   9        0.16       -0.13      0.13 o 
   4   0   9        0.52        0.06      0.16 o 
   5   0   9        4.48        4.28      0.40 o 
  -4   1   9        0.01       -0.13      0.13 o 
  -3   1   9        6.99        6.43      0.45 o 
  -2   1   9       57.38       55.14      1.54 o 
  -1   1   9       45.19       46.48      1.31 o 
   0   1   9        0.57        0.55      0.10 o 
   1   1   9       35.60       35.75      2.04 o 
   2   1   9        0.06       -0.05      0.07 o 
   3   1   9       25.02       28.96      1.23 o 
   4   1   9        6.57        6.62      0.46 o 
   5   1   9        1.38        1.10      0.24 o 
  -4   2   9       31.98       39.80      1.74 o 
  -3   2   9        0.90        0.75      0.19 o 
  -2   2   9       10.82       11.46      0.42 o 
  -1   2   9        0.98        1.77      0.50 o 
   0   2   9       37.38       35.39      1.02 o 
   1   2   9        5.93        4.60      0.22 o 
   2   2   9        1.82        1.76      0.14 o 
   3   2   9      168.15      153.35      5.67 o 
   4   2   9        8.76        7.17      0.45 o 
   5   2   9        0.01       -0.06      0.15 o 
  -4   3   9        2.32        2.97      0.33 o 
  -3   3   9        2.69        3.00      0.21 o 
  -2   3   9       15.47       15.03      0.52 o 
  -1   3   9        0.05        0.05      0.08 o 
   0   3   9       16.70       15.80      0.52 o 
   1   3   9       53.51       57.64      1.60 o 
   2   3   9        0.80        0.93      0.11 o 
   3   3   9       33.58       32.22      1.34 o 
   4   3   9        0.01       -0.08      0.13 o 
   5   3   9        1.21        1.25      0.23 o 
  -4   4   9        0.02        0.01      0.11 o 
  -3   4   9        0.29        0.17      0.10 o 
  -2   4   9       68.68       62.68      1.76 o 
  -1   4   9        0.40        0.29      0.10 o 
   0   4   9        3.05        2.68      0.21 o 
   1   4   9       47.68       50.11      1.41 o 
   2   4   9        8.40        7.67      0.31 o 
   3   4   9       26.04       26.81      1.15 o 
   4   4   9        0.19        0.28      0.16 o 
   5   4   9        6.34        6.44      0.45 o 
  -3   5   9        0.34        0.24      0.11 o 
  -2   5   9       11.18       10.08      0.41 o 
  -1   5   9       13.70       12.59      0.47 o 
   0   5   9        9.87        9.42      0.37 o 
   1   5   9        0.02        0.01      0.08 o 
   2   5   9       17.73       17.59      0.81 o 
   3   5   9       49.72       43.94      1.76 o 
   4   5   9        0.00       -0.04      0.12 o 
   5   5   9        4.06        3.70      0.33 o 
  -3   6   9        1.41        1.00      0.16 o 
  -2   6   9        1.13        1.30      0.16 o 
  -1   6   9       12.88       12.37      0.51 o 
   0   6   9        0.73        0.59      0.13 o 
   1   6   9        0.18        0.19      0.10 o 
   2   6   9       10.73       10.91      0.41 o 
   3   6   9        2.07        2.13      0.23 o 
   4   6   9        3.51        3.30      0.31 o 
   5   6   9        0.64        1.25      0.23 o 
  -2   7   9        0.08        0.02      0.11 o 
  -1   7   9        0.47        0.40      0.12 o 
   0   7   9       14.55       14.91      0.67 o 
   1   7   9      106.36      103.49      2.81 o 
   2   7   9        9.85        8.33      0.63 o 
   3   7   9        0.45        0.49      0.15 o 
   4   7   9       13.24       12.26      0.65 o 
   5   7   9        0.00        0.05      0.15 o 
  -2   8   9       10.20       11.33      0.74 o 
  -1   8   9       21.53       21.37      0.74 o 
   0   8   9        9.56       10.07      0.43 o 
   1   8   9       62.36       61.21      1.74 o 
   2   8   9        3.53        2.98      0.24 o 
   3   8   9        1.46        1.29      0.21 o 
   4   8   9        0.76        0.90      0.19 o 
  -1   9   9        3.48        3.79      0.41 o 
   0   9   9        1.68        1.64      0.26 o 
   1   9   9        7.47        6.36      0.33 o 
   2   9   9        0.46        0.38      0.13 o 
   3   9   9       13.26       14.26      0.73 o 
   1  10   9        0.15        0.07      0.13 o 
   2  10   9        0.04       -0.06      0.12 o 
  -2  -5  10        2.88        2.70      0.35 o 
  -1  -5  10        0.01        0.17      0.18 o 
   0  -5  10        0.58        0.05      0.18 o 
   1  -5  10       27.97       25.97      1.25 o 
  -3  -4  10        2.23        1.83      0.29 o 
  -2  -4  10        0.56        0.19      0.18 o 
  -1  -4  10        5.68        6.13      0.48 o 
   0  -4  10        0.51        0.77      0.21 o 
   1  -4  10        0.17        0.81      0.22 o 
  -3  -3  10        0.10        0.17      0.17 o 
  -2  -3  10        0.42        0.71      0.21 o 
  -1  -3  10       33.82       33.77      1.51 o 
   0  -3  10        1.76        1.28      0.23 o 
   1  -3  10        0.00        0.05      0.14 o 
   2  -3  10        0.22        0.08      0.13 o 
   3  -3  10        0.33        0.47      0.18 o 
  -3  -2  10        3.24        3.57      0.37 o 
  -2  -2  10        0.04        0.14      0.15 o 
  -1  -2  10        1.17        0.90      0.21 o 
   0  -2  10        0.10        0.19      0.14 o 
   1  -2  10        5.80        6.74      0.29 o 
   2  -2  10        0.49        0.47      0.15 o 
   3  -2  10        0.04        0.05      0.15 o 
   4  -2  10       11.52       10.50      0.62 o 
  -4  -1  10       23.40       23.63      1.17 o 
  -3  -1  10        0.06        0.11      0.15 o 
  -2  -1  10        0.55        0.11      0.16 o 
  -1  -1  10        5.30        4.51      0.37 o 
   0  -1  10        2.34        1.83      0.23 o 
   1  -1  10       56.59       52.21      1.46 o 
   2  -1  10        0.72        1.14      0.19 o 
   3  -1  10        2.12        2.05      0.26 o 
   4  -1  10        7.43        6.14      0.44 o 
  -4   0  10        7.75        7.71      0.55 o 
  -3   0  10        0.48        0.69      0.20 o 
  -2   0  10       90.11       85.66      3.41 o 
  -1   0  10       12.80       14.13      0.75 o 
   0   0  10        1.64        2.21      0.16 o 
   1   0  10       50.39       51.43      1.58 o 
   2   0  10        0.39        0.66      0.11 o 
   3   0  10        0.09        0.11      0.13 o 
   4   0  10        0.01       -0.15      0.15 o 
   5   0  10        0.01       -0.04      0.17 o 
  -4   1  10        1.58        1.37      0.26 o 
  -3   1  10        3.99        4.40      0.38 o 
  -2   1  10      179.53      175.51      6.71 o 
  -1   1  10        0.02       -0.06      0.09 o 
   0   1  10        0.45        0.17      0.11 o 
   1   1  10        0.02        0.04      0.07 o 
   2   1  10        6.20        6.69      0.28 o 
   3   1  10        8.18        6.74      0.44 o 
   4   1  10        3.03        2.77      0.30 o 
   5   1  10        4.40        5.69      0.47 o 
  -4   2  10        0.16        0.21      0.18 o 
  -3   2  10        6.16        6.17      0.45 o 
  -2   2  10        6.77        5.32      0.81 o 
  -1   2  10       20.45       20.58      0.66 o 
   0   2  10        6.22        6.05      0.42 o 
   1   2  10        0.95        0.56      0.10 o 
   2   2  10        0.10        0.11      0.24 o 
   3   2  10       62.53       63.38      2.48 o 
   4   2  10        9.18       10.85      0.62 o 
   5   2  10        0.59        0.03      0.18 o 
  -3   3  10       10.72        9.31      0.41 o 
  -2   3  10        5.45        5.45      0.28 o 
  -1   3  10        0.14        0.32      0.38 o 
   0   3  10       58.32       56.52      1.58 o 
   1   3  10       19.19       20.52      0.65 o 
   2   3  10       61.35       69.80      1.92 o 
   3   3  10       14.27       12.11      0.63 o 
   4   3  10       11.15        9.02      0.55 o 
   5   3  10        0.02       -0.07      0.16 o 
  -3   4  10       19.11       20.70      0.72 o 
  -2   4  10        1.10        1.30      0.15 o 
  -1   4  10        0.26        0.05      0.14 o 
   0   4  10        1.03        1.15      0.13 o 
   1   4  10       13.41       13.03      0.47 o 
   2   4  10        0.01        0.08      0.18 o 
   3   4  10        0.36        0.39      0.15 o 
   4   4  10        0.85        0.63      0.17 o 
   5   4  10        0.07       -0.02      0.16 o 
  -3   5  10        1.65        1.84      0.19 o 
  -2   5  10        7.85        6.41      0.32 o 
  -1   5  10       86.90       84.30      2.33 o 
   0   5  10        0.30        0.30      0.10 o 
   1   5  10       37.68       38.81      1.14 o 
   2   5  10       21.12       20.52      0.93 o 
   3   5  10        1.92        1.45      0.21 o 
   4   5  10        0.53        0.54      0.19 o 
   5   5  10        0.00        0.12      0.15 o 
  -2   6  10        5.53        7.12      0.36 o 
  -1   6  10        0.82        1.02      0.14 o 
   0   6  10        0.43        0.38      0.16 o 
   1   6  10        7.61        8.35      0.36 o 
   2   6  10        3.62        4.45      0.25 o 
   3   6  10       22.71       20.23      0.93 o 
   4   6  10        4.42        4.42      0.35 o 
   5   6  10        0.00        0.08      0.16 o 
  -2   7  10        0.43        0.54      0.15 o 
  -1   7  10        0.05       -0.01      0.15 o 
   0   7  10        1.43        1.12      0.15 o 
   1   7  10      132.60      136.17      3.67 o 
   2   7  10        0.28        0.23      0.28 o 
   3   7  10        0.04        0.01      0.13 o 
   4   7  10        0.01       -0.03      0.13 o 
  -1   8  10        0.07        0.04      0.11 o 
   0   8  10        1.69        1.79      0.19 o 
   1   8  10       19.97       20.84      1.42 o 
   2   8  10        3.41        3.58      0.24 o 
   3   8  10        0.87        0.69      0.19 o 
   4   8  10        0.76        0.83      0.20 o 
   0   9  10        0.03        0.04      0.12 o 
   1   9  10        0.60        0.56      0.14 o 
   2   9  10        0.01       -0.06      0.12 o 
   3   9  10        0.02        0.36      0.17 o 
  -2  -4  11       10.66        9.25      0.65 o 
  -1  -4  11        0.09        0.05      0.18 o 
   0  -4  11        0.05        0.19      0.20 o 
   1  -4  11       82.19       86.82      3.49 o 
  -2  -3  11        1.26        0.94      0.24 o 
  -1  -3  11        5.21        4.67      0.43 o 
   0  -3  11        1.36        1.71      0.27 o 
   1  -3  11        4.44        4.24      0.37 o 
   3  -3  11        2.51        2.77      0.32 o 
  -3  -2  11        0.00        0.20      0.19 o 
  -2  -2  11       12.96       14.73      0.82 o 
  -1  -2  11        3.07        4.11      0.38 o 
   0  -2  11       22.59       24.54      1.15 o 
   1  -2  11        6.45        7.02      0.47 o 
   2  -2  11        0.04       -0.05      0.13 o 
   3  -2  11        4.33        4.45      0.38 o 
  -3  -1  11       20.55       22.91      1.15 o 
  -2  -1  11        0.00        0.05      0.14 o 
  -1  -1  11        2.38        2.09      0.28 o 
   0  -1  11        7.23        6.14      0.43 o 
   1  -1  11        4.75        4.34      0.23 o 
   2  -1  11        0.24        0.04      0.14 o 
   3  -1  11        0.04       -0.08      0.14 o 
   4  -1  11        0.62        0.12      0.19 o 
  -3   0  11        0.87        1.03      0.24 o 
  -2   0  11        0.49        0.59      0.20 o 
  -1   0  11       39.05       42.46      1.82 o 
   0   0  11        5.85        6.07      0.28 o 
   1   0  11        6.47        5.46      0.42 o 
   2   0  11       38.77       38.24      1.56 o 
   3   0  11        0.92        0.99      0.20 o 
   4   0  11        4.38        5.20      0.41 o 
  -3   1  11        0.64        0.21      0.20 o 
  -2   1  11        0.04       -0.07      0.15 o 
  -1   1  11      266.93      272.39      7.13 o 
   0   1  11        0.12        0.12      0.09 o 
   1   1  11        4.83        5.39      0.26 o 
   2   1  11        0.54        0.45      0.14 o 
   3   1  11        1.56        2.00      0.26 o 
   4   1  11       13.78       14.94      0.78 o 
  -3   2  11       12.34       14.11      0.80 o 
  -2   2  11        2.11        2.30      0.30 o 
  -1   2  11       21.02       19.35      0.65 o 
   0   2  11        0.56        0.66      0.11 o 
   1   2  11        4.74        4.81      0.25 o 
   2   2  11        0.73        0.46      0.11 o 
   3   2  11        1.95        1.73      0.24 o 
   4   2  11       79.22       68.26      2.70 o 
   5   2  11        0.03        0.14      0.20 o 
  -3   3  11        0.00       -0.15      0.16 o 
  -2   3  11        0.70        0.97      0.15 o 
  -1   3  11        0.66        0.75      0.13 o 
   0   3  11        1.49        1.87      0.16 o 
   1   3  11       15.85       16.84      0.57 o 
   2   3  11        1.51        1.38      0.15 o 
   3   3  11        3.40        3.53      0.32 o 
   4   3  11       26.60       26.27      1.19 o 
   5   3  11        0.10       -0.07      0.17 o 
  -3   4  11        0.26        0.16      0.13 o 
  -2   4  11        1.76        1.69      0.18 o 
  -1   4  11        1.52        1.05      0.22 o 
   0   4  11        3.20        3.14      0.21 o 
   1   4  11       14.98       16.27      0.56 o 
   2   4  11        0.23        0.16      0.09 o 
   3   4  11        0.56        0.39      0.17 o 
   4   4  11        0.61        0.99      0.20 o 
   5   4  11        0.00       -0.08      0.15 o 
  -2   5  11        0.50        0.24      0.12 o 
  -1   5  11        5.52        4.89      0.28 o 
   0   5  11        7.36        7.16      0.34 o 
   1   5  11        0.52        0.39      0.13 o 
   2   5  11        0.02       -0.05      0.08 o 
   3   5  11        1.67        2.38      0.27 o 
   4   5  11        0.00       -0.03      0.16 o 
   5   5  11        0.13        0.12      0.18 o 
  -2   6  11        1.05        0.76      0.15 o 
  -1   6  11        5.58        4.60      0.28 o 
   0   6  11        2.75        3.73      0.25 o 
   1   6  11        3.66        3.50      0.32 o 
   2   6  11        1.22        0.48      0.13 o 
   3   6  11        3.16        3.41      0.32 o 
   4   6  11        5.72        5.38      0.41 o 
  -1   7  11        8.06        8.26      0.52 o 
   0   7  11        0.24        0.18      0.11 o 
   1   7  11       26.03       28.24      0.91 o 
   2   7  11       24.86       28.38      0.91 o 
   3   7  11        0.91        0.34      0.18 o 
   4   7  11        4.71        4.21      0.37 o 
  -1   8  11        1.03        1.70      0.20 o 
   0   8  11        1.94        2.12      0.21 o 
   1   8  11       41.96       38.48      1.19 o 
   2   8  11        9.70        9.60      0.43 o 
   3   8  11        0.00        0.04      0.16 o 
   1   9  11        0.26        0.14      0.13 o 
   2   9  11        0.91        0.60      0.29 o 
  -1  -3  12        3.76        2.65      0.33 o 
   0  -3  12       16.75       18.87      0.99 o 
   1  -3  12        0.40        0.99      0.24 o 
  -2  -2  12        0.02        0.17      0.19 o 
  -1  -2  12       18.46       19.05      0.99 o 
   0  -2  12        0.15        0.32      0.19 o 
   1  -2  12        0.00        0.31      0.16 o 
  -2  -1  12        3.34        3.65      0.39 o 
  -1  -1  12       14.69       14.90      0.83 o 
   0  -1  12        0.97        0.79      0.20 o 
   1  -1  12        5.20        4.08      0.36 o 
   2  -1  12        2.28        1.88      0.24 o 
   3  -1  12        0.12       -0.02      0.16 o 
  -2   0  12        1.25        2.29      0.33 o 
  -1   0  12        9.64       10.14      0.65 o 
   0   0  12        0.23        1.26      0.23 o 
   1   0  12       10.02       10.63      0.61 o 
   2   0  12        0.68        0.82      0.18 o 
   3   0  12        1.24        1.58      0.25 o 
  -2   1  12        2.15        2.37      0.32 o 
  -1   1  12       14.36       16.84      0.90 o 
   0   1  12        5.05        6.31      0.30 o 
   1   1  12        0.04       -0.08      0.08 o 
   2   1  12        1.71        1.41      0.22 o 
   3   1  12        0.17        0.50      0.19 o 
   4   1  12        0.01       -0.09      0.17 o 
  -2   2  12        3.20        4.40      0.40 o 
  -1   2  12        1.78        1.21      0.17 o 
   0   2  12       15.67       16.07      0.57 o 
   1   2  12        0.68        0.53      0.21 o 
   2   2  12        3.96        5.28      0.38 o 
   3   2  12        0.21        0.39      0.18 o 
   4   2  12        2.77        3.12      0.36 o 
  -2   3  12        0.76        0.77      0.14 o 
  -1   3  12        3.01        3.09      0.32 o 
   0   3  12        0.20        0.04      0.10 o 
   1   3  12        0.79        0.83      0.13 o 
   2   3  12        6.73        8.16      0.49 o 
   3   3  12        3.04        4.24      0.37 o 
   4   3  12       14.01       12.84      0.72 o 
  -2   4  12        0.09        0.13      0.12 o 
  -1   4  12        9.30        8.76      0.60 o 
   0   4  12        0.86        1.01      0.15 o 
   1   4  12        0.42        0.15      0.17 o 
   2   4  12       16.24       13.36      0.69 o 
   3   4  12        0.00        0.02      0.14 o 
   4   4  12        1.46        1.20      0.24 o 
  -2   5  12        0.01       -0.09      0.10 o 
  -1   5  12       31.53       29.48      0.94 o 
   0   5  12        0.51        0.76      0.14 o 
   1   5  12        0.83        0.75      0.14 o 
   2   5  12       14.22       16.05      0.58 o 
   3   5  12        0.35        0.51      0.18 o 
   4   5  12        8.08        9.15      0.59 o 
  -1   6  12        0.53        0.02      0.12 o 
   0   6  12        7.17        7.23      0.36 o 
   1   6  12        2.08        2.17      0.20 o 
   2   6  12        1.66        2.23      0.20 o 
   3   6  12        0.04       -0.12      0.15 o 
   4   6  12        9.70        7.83      0.53 o 
  -1   7  12        0.49        0.44      0.14 o 
   0   7  12        0.06        0.17      0.12 o 
   1   7  12        2.46        2.81      0.26 o 
   2   7  12        0.23        1.04      0.28 o 
   3   7  12        1.27        1.29      0.24 o 
   1   8  12        7.57        8.40      0.67 o 
   2   8  12       20.39       19.66      0.77 o 
   0  -2  13        4.32        3.44      0.37 o 
   1  -2  13        1.67        1.95      0.27 o 
  -1  -1  13        0.00        0.13      0.19 o 
   0  -1  13        0.71        1.19      0.24 o 
   1  -1  13        0.25        0.20      0.16 o 
  -1   0  13        2.87        2.59      0.36 o 
   0   0  13        9.48       10.74      0.68 o 
   1   0  13        0.07       -0.13      0.13 o 
   2   0  13       17.73       16.06      0.80 o 
   3   0  13        0.35        0.13      0.16 o 
  -2   1  13        0.00       -0.06      0.17 o 
  -1   1  13       38.22       36.17      1.65 o 
   0   1  13       18.29       18.35      0.96 o 
   1   1  13        0.34        0.23      0.11 o 
   2   1  13        3.00        2.91      0.30 o 
   3   1  13        0.07        0.23      0.17 o 
  -2   2  13        0.53        0.30      0.21 o 
  -1   2  13       32.05       34.62      1.59 o 
   0   2  13        0.05        0.13      0.12 o 
   1   2  13        0.27       -0.02      0.16 o 
   2   2  13        0.00        0.17      0.15 o 
   3   2  13        0.17        0.11      0.16 o 
  -1   3  13        0.16       -0.10      0.11 o 
   0   3  13        1.02        0.86      0.18 o 
   1   3  13        3.06        3.05      0.22 o 
   2   3  13        0.54        0.49      0.17 o 
   3   3  13        0.69        0.64      0.20 o 
  -1   4  13        4.06        3.80      0.26 o 
   0   4  13        0.04        0.03      0.11 o 
   1   4  13        3.90        3.74      0.37 o 
   2   4  13        0.61        0.48      0.18 o 
   3   4  13        7.49        8.04      0.53 o 
  -1   5  13        0.02       -0.06      0.15 o 
   0   5  13        6.62        7.30      0.37 o 
   1   5  13        2.54        3.42      0.25 o 
   2   5  13        2.78        2.59      0.30 o 
   3   5  13        0.68        1.60      0.26 o 
   0   6  13       18.14       19.97      0.72 o 
   1   6  13        0.12        0.14      0.15 o 
   2   6  13        0.69        0.77      0.21 o 
   3   6  13        2.04        1.01      0.24 o 
   1   7  13        0.00        0.01      0.14 o 
   2   7  13       19.86       22.35      0.79 o 
   1   0  14        0.04        0.05      0.20 o 
   0   1  14       26.74       29.21      1.39 o 
   1   1  14        0.01       -0.11      0.11 o 
   2   1  14        0.21        0.25      0.17 o 
   0   2  14       49.11       46.77      1.39 o 
   1   2  14        0.44        0.23      0.13 o 
   2   2  14        0.00        0.04      0.15 o 
   0   3  14        1.34        1.28      0.18 o 
   1   3  14        0.15        0.16      0.12 o 
   2   3  14        2.23        2.82      0.31 o 
   0   4  14        1.65        1.97      0.28 o 
   1   4  14        0.18        0.14      0.12 o 
   2   4  14        3.60        3.80      0.36 o 
   1   5  14        0.73        0.70      0.16 o 
   2   5  14        2.30        2.24      0.30 o 
                                                 
